# Supplementary material for: Tetra­butyl­ammonium tris­(methyl­sulfanylmeth­yl)phenyl­borate
Source: Acta Crystallogr Sect E Struct Rep Online. 2009 Dec 19;66(Pt 1):o203. doi: 10.1107/S1600536809054026 (PMC2980150; doi:10.1107/S1600536809054026)
Supplement: Supplementary file 1 [file e-66-0o203-sup1.cif]

##############################################################################
###                                                                        ###
###        Electronic paper (Acta Crystallographica Section E)             ###
###                                                                        ###
##############################################################################
#                                                                            #
# This CIF contains the data in a paper accepted for publication in Acta     #
# Crystallographica Section E. It conforms to the requirements of Notes      #
# for Authors for Section E, and has been peer reviewed under the auspices   #
# of the IUCr Commission on Journals.                                        #
#                                                                            #
# Full details of the Crystallographic Information File format               #
# are given in the paper "The Crystallographic Information File (CIF):       #
# a New Standard Archive File for Crystallography" by S. R. Hall, F. H.      #
# Allen and I. D. Brown [Acta Cryst. (1991), A47, 655-685].                  #
#                                                                            #
# The current version of the core CIF dictionary is obtainable from          #
# ftp://ftp.iucr.org/pub/cif_core.dic. The current version number is 2.4.    #
#                                                                            #
# Software is freely available for graphical display of the structure(s) in  #
# this CIF.  For information consult the CIF home page http://www.iucr.org/  #
# cif/home.html                                                              #
#                                                                            #
# This file may be used for bona fide research purposes within the           #
# scientific community so long as proper attribution is given to the journal # 
# article from which it was obtained.                                        #
#                                                                            #
##############################################################################
                                             
data_I
_audit_creation_method     SHELXL-97
_chemical_name_systematic
;
Tetrabutylammonium tris(methylsulfanylmethyl)phenylborate
;
_chemical_name_common     ?
_chemical_formula_moiety     'C16 H36 N +, C12 H20 B S3 -'
_chemical_formula_sum     'C28 H56 B N S3'
_chemical_formula_iupac     'C16 H36 N +, C12 H20 B S3 -'
_chemical_formula_weight     513.73
_chemical_melting_point     ?
_symmetry_cell_setting     Monoclinic
_symmetry_space_group_name_H-M     'P 21/n'
_symmetry_space_group_name_Hall     '-P 2yn'
loop_
    _symmetry_equiv_pos_as_xyz
    'x, y, z'
    '-x+1/2, y+1/2, -z+1/2'
    '-x, -y, -z'
    'x-1/2, -y-1/2, z-1/2'
_cell_length_a     9.8449(8)
_cell_length_b     15.6802(9)
_cell_length_c     20.8870(17)
_cell_angle_alpha     90.00
_cell_angle_beta     92.215(7)
_cell_angle_gamma     90.00
_cell_volume     3221.9(4)
_cell_formula_units_Z     4
_cell_measurement_reflns_used     13831
_cell_measurement_theta_min     3.5
_cell_measurement_theta_max     25.9
_cell_measurement_temperature     173(2)
_exptl_crystal_description     block
_exptl_crystal_colour     colourless
_exptl_crystal_size_max     0.42
_exptl_crystal_size_mid     0.39
_exptl_crystal_size_min     0.38
_exptl_crystal_density_diffrn     1.059
_exptl_crystal_density_meas     ?
_exptl_crystal_density_method     'not measured'
_exptl_crystal_F_000     1136
_exptl_absorpt_coefficient_mu     0.246
_exptl_absorpt_correction_type     multi-scan
_exptl_absorpt_process_details     '(MULABS; Spek, 2003; Blessing, 1995)'
_exptl_absorpt_correction_T_min     0.9038
_exptl_absorpt_correction_T_max     0.9124
_exptl_special_details
;
;
_diffrn_ambient_temperature     173(2)
_diffrn_radiation_type     MoK\a
_diffrn_radiation_wavelength     0.71073
_diffrn_radiation_source     'fine-focus sealed tube'
_diffrn_radiation_monochromator     graphite
_diffrn_measurement_device_type     'Stoe IPDS-II two-circle'
_diffrn_measurement_method     \w
_diffrn_detector_area_resol_mean     ?
_diffrn_reflns_number     17239
_diffrn_reflns_av_R_equivalents     0.0664
_diffrn_reflns_av_sigmaI/netI     0.0568
_diffrn_reflns_theta_min     3.44
_diffrn_reflns_theta_max     25.80
_diffrn_reflns_theta_full     25.00
_diffrn_measured_fraction_theta_max     0.969
_diffrn_measured_fraction_theta_full     0.994
_diffrn_reflns_limit_h_min     -10
_diffrn_reflns_limit_h_max     11
_diffrn_reflns_limit_k_min     -16
_diffrn_reflns_limit_k_max     19
_diffrn_reflns_limit_l_min     -25
_diffrn_reflns_limit_l_max     25
_diffrn_standards_number     0
_diffrn_standards_interval_count     .
_diffrn_standards_interval_time     .
_diffrn_standards_decay_%     ?
_refine_special_details
;
Refinement of <i>F</i>^2^ against ALL reflections. The weighted <i>R</i>-factor
<i>wR</i> and goodness of fit <i>S</i> are based on <i>F</i>^2^, conventional
<i>R</i>-factors <i>R</i> are based on <i>F</i>, with <i>F</i> set to zero for
negative <i>F</i>^2^. The threshold expression of <i>F</i>^2^ >
\s(<i>F</i>^2^) is used only for calculating <i>R</i>-factors(gt) <i>etc</i>.
and is not relevant to the choice of reflections for refinement.
<i>R</i>-factors based on <i>F</i>^2^ are statistically about twice as large
as those based on <i>F</i>, and <i>R</i>- factors based on ALL data will be
even larger.
;
_reflns_number_total     5999
_reflns_number_gt     4342
_reflns_threshold_expression     I>2\s(I)
_refine_ls_structure_factor_coef     Fsqd
_refine_ls_matrix_type     full
_refine_ls_R_factor_all     0.0793
_refine_ls_R_factor_gt     0.0551
_refine_ls_wR_factor_gt     0.1433
_refine_ls_wR_factor_ref     0.1552
_refine_ls_goodness_of_fit_ref     1.010
_refine_ls_restrained_S_all     1.010
_refine_ls_number_reflns     5999
_refine_ls_number_parameters     298
_refine_ls_number_restraints     0
_refine_ls_hydrogen_treatment     constr
_refine_ls_weighting_scheme     calc
_refine_ls_weighting_details
                 'calc w=1/[\s^2^(Fo^2^)+(0.0983P)^2^] where P=(Fo^2^+2Fc^2^)/3'
_atom_sites_solution_hydrogens     geom
_atom_sites_solution_primary     direct
_atom_sites_solution_secondary     difmap
_refine_ls_shift/su_max     0.001
_refine_ls_shift/su_mean     0.000
_refine_diff_density_max     0.720
_refine_diff_density_min     -0.320
_refine_ls_extinction_method     none
_refine_ls_extinction_coef     ?
loop_
    _atom_type_symbol
    _atom_type_description
    _atom_type_scat_dispersion_real
    _atom_type_scat_dispersion_imag
    _atom_type_scat_source
    'C' 'C' 0.0033 0.0016
                         'International Tables Vol C Tables 4.2.6.8 and 6.1.1.4'
    'H' 'H' 0.0000 0.0000
                         'International Tables Vol C Tables 4.2.6.8 and 6.1.1.4'
    'B' 'B' 0.0013 0.0007
                         'International Tables Vol C Tables 4.2.6.8 and 6.1.1.4'
    'N' 'N' 0.0061 0.0033
                         'International Tables Vol C Tables 4.2.6.8 and 6.1.1.4'
    'S' 'S' 0.1246 0.1234
                         'International Tables Vol C Tables 4.2.6.8 and 6.1.1.4'
_computing_data_collection     'X-AREA (Stoe & Cie, 2001)'
_computing_cell_refinement     'X-AREA (Stoe & Cie, 2001)'
_computing_data_reduction     'X-AREA (Stoe & Cie, 2001)'
_computing_structure_solution     'SHELXS97 (Sheldrick, 2008)'
_computing_structure_refinement     'SHELXL97 (Sheldrick, 2008)'
_computing_molecular_graphics     'XP (Sheldrick, 2008)'
_computing_publication_material     'SHELXL97 (Sheldrick, 2008)'
loop_
    _atom_site_type_symbol
    _atom_site_label
    _atom_site_fract_x
    _atom_site_fract_y
    _atom_site_fract_z
    _atom_site_U_iso_or_equiv
    _atom_site_adp_type
    _atom_site_calc_flag
    _atom_site_refinement_flags
    _atom_site_occupancy
    _atom_site_disorder_assembly
    _atom_site_disorder_group
    B B1 0.4152(3) 0.77978(17) 0.68202(11) 0.0359(5) Uani d . 1 . .
    S S1 0.56606(7) 0.65306(4) 0.61210(3) 0.04352(18) Uani d . 1 . .
    S S2 0.51768(7) 0.83143(4) 0.80904(3) 0.04459(19) Uani d . 1 . .
    S S3 0.46045(9) 0.89280(6) 0.57424(4) 0.0682(3) Uani d . 1 . .
    C C1 0.5653(2) 0.73852(16) 0.66989(10) 0.0383(5) Uani d . 1 . .
    H H1A 0.6039 0.7169 0.7112 0.046 Uiso calc R 1 . .
    H H1B 0.6260 0.7844 0.6554 0.046 Uiso calc R 1 . .
    C C2 0.7422(3) 0.6237(2) 0.61991(13) 0.0580(7) Uani d . 1 . .
    H H2A 0.7602 0.5766 0.5906 0.087 Uiso calc R 1 . .
    H H2B 0.7639 0.6059 0.6641 0.087 Uiso calc R 1 . .
    H H2C 0.7988 0.6728 0.6093 0.087 Uiso calc R 1 . .
    C C3 0.4401(3) 0.86025(15) 0.73206(11) 0.0397(5) Uani d . 1 . .
    H H3A 0.3514 0.8877 0.7392 0.048 Uiso calc R 1 . .
    H H3B 0.4986 0.9029 0.7116 0.048 Uiso calc R 1 . .
    C C4 0.5650(3) 0.9351(2) 0.83934(14) 0.0584(7) Uani d . 1 . .
    H H4A 0.6092 0.9291 0.8820 0.088 Uiso calc R 1 . .
    H H4B 0.4835 0.9706 0.8423 0.088 Uiso calc R 1 . .
    H H4C 0.6280 0.9620 0.8103 0.088 Uiso calc R 1 . .
    C C5 0.3466(3) 0.8213(2) 0.61550(12) 0.0547(7) Uani d . 1 . .
    H H5A 0.2636 0.8532 0.6262 0.066 Uiso calc R 1 . .
    H H5B 0.3188 0.7744 0.5861 0.066 Uiso calc R 1 . .
    C C6 0.3446(5) 0.9760(2) 0.54940(17) 0.0845(12) Uani d . 1 . .
    H H6A 0.3936 1.0197 0.5260 0.127 Uiso calc R 1 . .
    H H6B 0.3050 1.0016 0.5872 0.127 Uiso calc R 1 . .
    H H6C 0.2721 0.9520 0.5215 0.127 Uiso calc R 1 . .
    C C11 0.3093(2) 0.71146(14) 0.71190(9) 0.0348(5) Uani d . 1 . .
    C C12 0.3530(3) 0.64613(18) 0.75270(13) 0.0515(6) Uani d . 1 . .
    H H12 0.4479 0.6392 0.7611 0.062 Uiso calc R 1 . .
    C C13 0.2638(4) 0.59029(19) 0.78188(15) 0.0620(8) Uani d . 1 . .
    H H13 0.2981 0.5471 0.8100 0.074 Uiso calc R 1 . .
    C C14 0.1245(3) 0.59827(18) 0.76956(14) 0.0593(8) Uani d . 1 . .
    H H14 0.0629 0.5601 0.7886 0.071 Uiso calc R 1 . .
    C C15 0.0777(3) 0.6619(2) 0.72964(13) 0.0573(7) Uani d . 1 . .
    H H15 -0.0173 0.6683 0.7212 0.069 Uiso calc R 1 . .
    C C16 0.1677(3) 0.71714(18) 0.70135(11) 0.0449(6) Uani d . 1 . .
    H H16 0.1322 0.7606 0.6737 0.054 Uiso calc R 1 . .
    N N1 0.5861(2) 0.65794(14) 0.39600(8) 0.0396(5) Uani d . 1 . .
    C C21 0.5628(3) 0.6327(2) 0.32574(10) 0.0531(7) Uani d . 1 . .
    H H21A 0.5438 0.6850 0.3005 0.064 Uiso calc R 1 . .
    H H21B 0.6480 0.6078 0.3104 0.064 Uiso calc R 1 . .
    C C22 0.4488(4) 0.5700(3) 0.31219(14) 0.0858(12) Uani d . 1 . .
    H H22A 0.3639 0.5933 0.3291 0.103 Uiso calc R 1 . .
    H H22B 0.4698 0.5161 0.3352 0.103 Uiso calc R 1 . .
    C C23 0.4255(5) 0.5507(3) 0.24087(17) 0.1044(16) Uani d . 1 . .
    H H23A 0.5147 0.5425 0.2215 0.125 Uiso calc R 1 . .
    H H23B 0.3743 0.4966 0.2361 0.125 Uiso calc R 1 . .
    C C24 0.3540(5) 0.6152(3) 0.20706(19) 0.1017(14) Uani d . 1 . .
    H H24A 0.3438 0.5994 0.1617 0.153 Uiso calc R 1 . .
    H H24B 0.4045 0.6690 0.2111 0.153 Uiso calc R 1 . .
    H H24C 0.2640 0.6223 0.2248 0.153 Uiso calc R 1 . .
    C C31 0.4585(2) 0.69867(18) 0.42244(10) 0.0432(6) Uani d . 1 . .
    H H31A 0.3856 0.6552 0.4219 0.052 Uiso calc R 1 . .
    H H31B 0.4785 0.7144 0.4677 0.052 Uiso calc R 1 . .
    C C32 0.4051(3) 0.7766(2) 0.38756(12) 0.0551(7) Uani d . 1 . .
    H H32A 0.3894 0.7630 0.3416 0.066 Uiso calc R 1 . .
    H H32B 0.4734 0.8228 0.3911 0.066 Uiso calc R 1 . .
    C C33 0.2732(3) 0.8065(2) 0.41532(13) 0.0550(7) Uani d . 1 . .
    H H33A 0.2051 0.7602 0.4115 0.066 Uiso calc R 1 . .
    H H33B 0.2891 0.8192 0.4614 0.066 Uiso calc R 1 . .
    C C34 0.2171(4) 0.8853(3) 0.38171(17) 0.0761(10) Uani d . 1 . .
    H H34A 0.1329 0.9029 0.4015 0.114 Uiso calc R 1 . .
    H H34B 0.1982 0.8725 0.3363 0.114 Uiso calc R 1 . .
    H H34C 0.2839 0.9315 0.3856 0.114 Uiso calc R 1 . .
    C C41 0.6161(2) 0.58012(17) 0.43699(10) 0.0404(5) Uani d . 1 . .
    H H41A 0.5374 0.5410 0.4325 0.048 Uiso calc R 1 . .
    H H41B 0.6234 0.5985 0.4823 0.048 Uiso calc R 1 . .
    C C42 0.7434(3) 0.53021(17) 0.42250(11) 0.0441(6) Uani d . 1 . .
    H H42A 0.8242 0.5673 0.4287 0.053 Uiso calc R 1 . .
    H H42B 0.7385 0.5110 0.3773 0.053 Uiso calc R 1 . .
    C C43 0.7567(3) 0.45311(17) 0.46679(11) 0.0464(6) Uani d . 1 . .
    H H43A 0.7564 0.4729 0.5118 0.056 Uiso calc R 1 . .
    H H43B 0.6767 0.4157 0.4593 0.056 Uiso calc R 1 . .
    C C44 0.8850(3) 0.40157(19) 0.45726(13) 0.0570(7) Uani d . 1 . .
    H H44A 0.8882 0.3533 0.4871 0.086 Uiso calc R 1 . .
    H H44B 0.9648 0.4379 0.4654 0.086 Uiso calc R 1 . .
    H H44C 0.8848 0.3802 0.4132 0.086 Uiso calc R 1 . .
    C C51 0.7038(3) 0.72033(18) 0.39848(11) 0.0454(6) Uani d . 1 . .
    H H51A 0.6781 0.7702 0.3716 0.054 Uiso calc R 1 . .
    H H51B 0.7824 0.6927 0.3788 0.054 Uiso calc R 1 . .
    C C52 0.7496(3) 0.7524(2) 0.46443(13) 0.0550(7) Uani d . 1 . .
    H H52A 0.6735 0.7825 0.4843 0.066 Uiso calc R 1 . .
    H H52B 0.7762 0.7035 0.4921 0.066 Uiso calc R 1 . .
    C C53 0.8687(3) 0.8124(2) 0.45910(16) 0.0638(8) Uani d . 1 . .
    H H53A 0.8417 0.8602 0.4304 0.077 Uiso calc R 1 . .
    H H53B 0.9442 0.7816 0.4394 0.077 Uiso calc R 1 . .
    C C54 0.9186(5) 0.8482(3) 0.5233(2) 0.0880(12) Uani d . 1 . .
    H H54A 0.9946 0.8873 0.5169 0.132 Uiso calc R 1 . .
    H H54B 0.9490 0.8014 0.5515 0.132 Uiso calc R 1 . .
    H H54C 0.8445 0.8791 0.5431 0.132 Uiso calc R 1 . .
loop_
    _atom_site_aniso_label
    _atom_site_aniso_U_11
    _atom_site_aniso_U_22
    _atom_site_aniso_U_33
    _atom_site_aniso_U_12
    _atom_site_aniso_U_13
    _atom_site_aniso_U_23
    B1 0.0354(13) 0.0366(14) 0.0357(11) -0.0025(12) 0.0024(10) 0.0031(10)
    S1 0.0477(4) 0.0445(4) 0.0385(3) -0.0020(3) 0.0025(2) -0.0098(2)
    S2 0.0522(4) 0.0429(4) 0.0391(3) -0.0079(3) 0.0075(2) -0.0054(2)
    S3 0.0601(5) 0.0804(6) 0.0645(4) -0.0095(4) 0.0053(3) 0.0372(4)
    C1 0.0387(13) 0.0389(13) 0.0375(10) -0.0030(11) 0.0055(9) -0.0081(9)
    C2 0.0628(19) 0.0598(18) 0.0513(14) 0.0236(15) -0.0014(12) -0.0098(12)
    C3 0.0382(13) 0.0340(12) 0.0474(12) 0.0010(10) 0.0069(10) 0.0019(9)
    C4 0.0533(17) 0.0574(18) 0.0649(16) -0.0126(14) 0.0093(13) -0.0234(13)
    C5 0.0454(15) 0.0674(19) 0.0512(14) -0.0094(14) -0.0001(11) 0.0208(13)
    C6 0.117(3) 0.057(2) 0.082(2) 0.017(2) 0.044(2) 0.0157(17)
    C11 0.0393(12) 0.0332(12) 0.0320(10) -0.0026(10) 0.0050(8) -0.0060(8)
    C12 0.0507(16) 0.0463(15) 0.0587(14) 0.0045(13) 0.0155(12) 0.0108(12)
    C13 0.079(2) 0.0410(15) 0.0687(17) 0.0040(15) 0.0302(15) 0.0095(13)
    C14 0.073(2) 0.0422(15) 0.0654(16) -0.0237(15) 0.0324(15) -0.0152(13)
    C15 0.0453(15) 0.071(2) 0.0565(15) -0.0218(15) 0.0073(12) -0.0138(14)
    C16 0.0412(14) 0.0538(15) 0.0399(11) -0.0074(12) 0.0029(10) -0.0045(10)
    N1 0.0335(10) 0.0543(13) 0.0313(9) 0.0039(9) 0.0056(7) 0.0103(8)
    C21 0.0553(16) 0.0746(19) 0.0297(11) 0.0172(15) 0.0045(10) 0.0087(11)
    C22 0.098(3) 0.110(3) 0.0477(16) -0.026(3) -0.0208(16) -0.0047(17)
    C23 0.108(3) 0.134(4) 0.068(2) 0.052(3) -0.033(2) -0.039(2)
    C24 0.099(3) 0.130(4) 0.075(2) 0.010(3) -0.016(2) 0.010(2)
    C31 0.0317(12) 0.0621(16) 0.0362(11) 0.0033(12) 0.0072(9) 0.0077(10)
    C32 0.0435(15) 0.073(2) 0.0490(13) 0.0127(14) 0.0092(11) 0.0139(13)
    C33 0.0408(15) 0.0704(19) 0.0537(14) 0.0105(14) 0.0023(11) 0.0007(13)
    C34 0.059(2) 0.088(3) 0.082(2) 0.0294(19) 0.0013(16) 0.0093(18)
    C41 0.0369(13) 0.0511(14) 0.0333(10) -0.0015(11) 0.0025(9) 0.0089(9)
    C42 0.0432(14) 0.0498(15) 0.0395(11) 0.0011(12) 0.0024(10) 0.0050(10)
    C43 0.0500(15) 0.0467(15) 0.0421(12) -0.0023(12) -0.0018(10) 0.0039(10)
    C44 0.069(2) 0.0479(16) 0.0543(14) 0.0092(15) -0.0008(13) -0.0012(12)
    C51 0.0364(13) 0.0525(15) 0.0481(12) 0.0035(12) 0.0133(10) 0.0163(11)
    C52 0.0457(16) 0.0625(18) 0.0573(15) -0.0082(14) 0.0094(12) 0.0043(13)
    C53 0.0512(18) 0.0590(19) 0.082(2) -0.0114(15) 0.0116(15) 0.0012(15)
    C54 0.082(3) 0.081(3) 0.101(3) -0.024(2) 0.003(2) -0.019(2)
_geom_special_details
;
All e.s.d.'s (except the e.s.d. in the dihedral angle between two l.s. planes)
are estimated using the full covariance matrix. The cell e.s.d.'s are taken
into account individually in the estimation of e.s.d.'s in distances, angles
and torsion angles; correlations between e.s.d.'s in cell parameters are only
used when they are defined by crystal symmetry. An approximate (isotropic)
treatment of cell e.s.d.'s is used for estimating e.s.d.'s involving l.s.
planes.
;
loop_
    _geom_bond_atom_site_label_1
    _geom_bond_atom_site_label_2
    _geom_bond_site_symmetry_2
    _geom_bond_distance
    _geom_bond_publ_flag
    B1 C11 . 1.635(3) ?
    B1 C1 . 1.642(4) ?
    B1 C3 . 1.651(3) ?
    B1 C5 . 1.655(3) ?
    S1 C2 . 1.796(3) ?
    S1 C1 . 1.804(2) ?
    S2 C4 . 1.799(3) ?
    S2 C3 . 1.811(2) ?
    S3 C6 . 1.796(4) ?
    S3 C5 . 1.825(3) ?
    C1 H1A . 0.9900 ?
    C1 H1B . 0.9900 ?
    C2 H2A . 0.9800 ?
    C2 H2B . 0.9800 ?
    C2 H2C . 0.9800 ?
    C3 H3A . 0.9900 ?
    C3 H3B . 0.9900 ?
    C4 H4A . 0.9800 ?
    C4 H4B . 0.9800 ?
    C4 H4C . 0.9800 ?
    C5 H5A . 0.9900 ?
    C5 H5B . 0.9900 ?
    C6 H6A . 0.9800 ?
    C6 H6B . 0.9800 ?
    C6 H6C . 0.9800 ?
    C11 C12 . 1.390(4) ?
    C11 C16 . 1.406(3) ?
    C12 C13 . 1.396(4) ?
    C12 H12 . 0.9500 ?
    C13 C14 . 1.391(5) ?
    C13 H13 . 0.9500 ?
    C14 C15 . 1.369(5) ?
    C14 H14 . 0.9500 ?
    C15 C16 . 1.387(4) ?
    C15 H15 . 0.9500 ?
    C16 H16 . 0.9500 ?
    N1 C41 . 1.513(3) ?
    N1 C51 . 1.516(3) ?
    N1 C21 . 1.529(3) ?
    N1 C31 . 1.531(3) ?
    C21 C22 . 1.511(5) ?
    C21 H21A . 0.9900 ?
    C21 H21B . 0.9900 ?
    C22 C23 . 1.529(4) ?
    C22 H22A . 0.9900 ?
    C22 H22B . 0.9900 ?
    C23 C24 . 1.406(6) ?
    C23 H23A . 0.9900 ?
    C23 H23B . 0.9900 ?
    C24 H24A . 0.9800 ?
    C24 H24B . 0.9800 ?
    C24 H24C . 0.9800 ?
    C31 C32 . 1.507(4) ?
    C31 H31A . 0.9900 ?
    C31 H31B . 0.9900 ?
    C32 C33 . 1.517(4) ?
    C32 H32A . 0.9900 ?
    C32 H32B . 0.9900 ?
    C33 C34 . 1.514(4) ?
    C33 H33A . 0.9900 ?
    C33 H33B . 0.9900 ?
    C34 H34A . 0.9800 ?
    C34 H34B . 0.9800 ?
    C34 H34C . 0.9800 ?
    C41 C42 . 1.518(4) ?
    C41 H41A . 0.9900 ?
    C41 H41B . 0.9900 ?
    C42 C43 . 1.525(3) ?
    C42 H42A . 0.9900 ?
    C42 H42B . 0.9900 ?
    C43 C44 . 1.519(4) ?
    C43 H43A . 0.9900 ?
    C43 H43B . 0.9900 ?
    C44 H44A . 0.9800 ?
    C44 H44B . 0.9800 ?
    C44 H44C . 0.9800 ?
    C51 C52 . 1.518(4) ?
    C51 H51A . 0.9900 ?
    C51 H51B . 0.9900 ?
    C52 C53 . 1.510(4) ?
    C52 H52A . 0.9900 ?
    C52 H52B . 0.9900 ?
    C53 C54 . 1.519(5) ?
    C53 H53A . 0.9900 ?
    C53 H53B . 0.9900 ?
    C54 H54A . 0.9800 ?
    C54 H54B . 0.9800 ?
    C54 H54C . 0.9800 ?
loop_
    _geom_angle_atom_site_label_1
    _geom_angle_atom_site_label_2
    _geom_angle_atom_site_label_3
    _geom_angle_site_symmetry_1
    _geom_angle_site_symmetry_3
    _geom_angle
    _geom_angle_publ_flag
    C11 B1 C1 . . 113.1(2) ?
    C11 B1 C3 . . 109.90(17) ?
    C1 B1 C3 . . 106.64(19) ?
    C11 B1 C5 . . 109.4(2) ?
    C1 B1 C5 . . 111.48(19) ?
    C3 B1 C5 . . 106.1(2) ?
    C2 S1 C1 . . 99.11(13) ?
    C4 S2 C3 . . 100.46(13) ?
    C6 S3 C5 . . 100.82(16) ?
    B1 C1 S1 . . 115.02(16) ?
    B1 C1 H1A . . 108.5 ?
    S1 C1 H1A . . 108.5 ?
    B1 C1 H1B . . 108.5 ?
    S1 C1 H1B . . 108.5 ?
    H1A C1 H1B . . 107.5 ?
    S1 C2 H2A . . 109.5 ?
    S1 C2 H2B . . 109.5 ?
    H2A C2 H2B . . 109.5 ?
    S1 C2 H2C . . 109.5 ?
    H2A C2 H2C . . 109.5 ?
    H2B C2 H2C . . 109.5 ?
    B1 C3 S2 . . 114.75(16) ?
    B1 C3 H3A . . 108.6 ?
    S2 C3 H3A . . 108.6 ?
    B1 C3 H3B . . 108.6 ?
    S2 C3 H3B . . 108.6 ?
    H3A C3 H3B . . 107.6 ?
    S2 C4 H4A . . 109.5 ?
    S2 C4 H4B . . 109.5 ?
    H4A C4 H4B . . 109.5 ?
    S2 C4 H4C . . 109.5 ?
    H4A C4 H4C . . 109.5 ?
    H4B C4 H4C . . 109.5 ?
    B1 C5 S3 . . 113.57(18) ?
    B1 C5 H5A . . 108.9 ?
    S3 C5 H5A . . 108.9 ?
    B1 C5 H5B . . 108.9 ?
    S3 C5 H5B . . 108.9 ?
    H5A C5 H5B . . 107.7 ?
    S3 C6 H6A . . 109.5 ?
    S3 C6 H6B . . 109.5 ?
    H6A C6 H6B . . 109.5 ?
    S3 C6 H6C . . 109.5 ?
    H6A C6 H6C . . 109.5 ?
    H6B C6 H6C . . 109.5 ?
    C12 C11 C16 . . 115.1(2) ?
    C12 C11 B1 . . 122.0(2) ?
    C16 C11 B1 . . 122.8(2) ?
    C11 C12 C13 . . 123.0(3) ?
    C11 C12 H12 . . 118.5 ?
    C13 C12 H12 . . 118.5 ?
    C14 C13 C12 . . 119.6(3) ?
    C14 C13 H13 . . 120.2 ?
    C12 C13 H13 . . 120.2 ?
    C15 C14 C13 . . 119.0(3) ?
    C15 C14 H14 . . 120.5 ?
    C13 C14 H14 . . 120.5 ?
    C14 C15 C16 . . 120.6(3) ?
    C14 C15 H15 . . 119.7 ?
    C16 C15 H15 . . 119.7 ?
    C15 C16 C11 . . 122.6(3) ?
    C15 C16 H16 . . 118.7 ?
    C11 C16 H16 . . 118.7 ?
    C41 N1 C51 . . 111.63(18) ?
    C41 N1 C21 . . 110.7(2) ?
    C51 N1 C21 . . 106.63(18) ?
    C41 N1 C31 . . 106.10(16) ?
    C51 N1 C31 . . 110.8(2) ?
    C21 N1 C31 . . 111.09(18) ?
    C22 C21 N1 . . 115.5(2) ?
    C22 C21 H21A . . 108.4 ?
    N1 C21 H21A . . 108.4 ?
    C22 C21 H21B . . 108.4 ?
    N1 C21 H21B . . 108.4 ?
    H21A C21 H21B . . 107.5 ?
    C21 C22 C23 . . 113.2(3) ?
    C21 C22 H22A . . 108.9 ?
    C23 C22 H22A . . 108.9 ?
    C21 C22 H22B . . 108.9 ?
    C23 C22 H22B . . 108.9 ?
    H22A C22 H22B . . 107.8 ?
    C24 C23 C22 . . 113.6(4) ?
    C24 C23 H23A . . 108.8 ?
    C22 C23 H23A . . 108.8 ?
    C24 C23 H23B . . 108.8 ?
    C22 C23 H23B . . 108.8 ?
    H23A C23 H23B . . 107.7 ?
    C23 C24 H24A . . 109.5 ?
    C23 C24 H24B . . 109.5 ?
    H24A C24 H24B . . 109.5 ?
    C23 C24 H24C . . 109.5 ?
    H24A C24 H24C . . 109.5 ?
    H24B C24 H24C . . 109.5 ?
    C32 C31 N1 . . 116.09(18) ?
    C32 C31 H31A . . 108.3 ?
    N1 C31 H31A . . 108.3 ?
    C32 C31 H31B . . 108.3 ?
    N1 C31 H31B . . 108.3 ?
    H31A C31 H31B . . 107.4 ?
    C31 C32 C33 . . 110.8(2) ?
    C31 C32 H32A . . 109.5 ?
    C33 C32 H32A . . 109.5 ?
    C31 C32 H32B . . 109.5 ?
    C33 C32 H32B . . 109.5 ?
    H32A C32 H32B . . 108.1 ?
    C34 C33 C32 . . 112.2(2) ?
    C34 C33 H33A . . 109.2 ?
    C32 C33 H33A . . 109.2 ?
    C34 C33 H33B . . 109.2 ?
    C32 C33 H33B . . 109.2 ?
    H33A C33 H33B . . 107.9 ?
    C33 C34 H34A . . 109.5 ?
    C33 C34 H34B . . 109.5 ?
    H34A C34 H34B . . 109.5 ?
    C33 C34 H34C . . 109.5 ?
    H34A C34 H34C . . 109.5 ?
    H34B C34 H34C . . 109.5 ?
    N1 C41 C42 . . 116.60(18) ?
    N1 C41 H41A . . 108.1 ?
    C42 C41 H41A . . 108.1 ?
    N1 C41 H41B . . 108.1 ?
    C42 C41 H41B . . 108.1 ?
    H41A C41 H41B . . 107.3 ?
    C41 C42 C43 . . 109.9(2) ?
    C41 C42 H42A . . 109.7 ?
    C43 C42 H42A . . 109.7 ?
    C41 C42 H42B . . 109.7 ?
    C43 C42 H42B . . 109.7 ?
    H42A C42 H42B . . 108.2 ?
    C44 C43 C42 . . 113.2(2) ?
    C44 C43 H43A . . 108.9 ?
    C42 C43 H43A . . 108.9 ?
    C44 C43 H43B . . 108.9 ?
    C42 C43 H43B . . 108.9 ?
    H43A C43 H43B . . 107.7 ?
    C43 C44 H44A . . 109.5 ?
    C43 C44 H44B . . 109.5 ?
    H44A C44 H44B . . 109.5 ?
    C43 C44 H44C . . 109.5 ?
    H44A C44 H44C . . 109.5 ?
    H44B C44 H44C . . 109.5 ?
    N1 C51 C52 . . 116.39(18) ?
    N1 C51 H51A . . 108.2 ?
    C52 C51 H51A . . 108.2 ?
    N1 C51 H51B . . 108.2 ?
    C52 C51 H51B . . 108.2 ?
    H51A C51 H51B . . 107.3 ?
    C53 C52 C51 . . 110.1(2) ?
    C53 C52 H52A . . 109.6 ?
    C51 C52 H52A . . 109.6 ?
    C53 C52 H52B . . 109.6 ?
    C51 C52 H52B . . 109.6 ?
    H52A C52 H52B . . 108.2 ?
    C52 C53 C54 . . 113.0(3) ?
    C52 C53 H53A . . 109.0 ?
    C54 C53 H53A . . 109.0 ?
    C52 C53 H53B . . 109.0 ?
    C54 C53 H53B . . 109.0 ?
    H53A C53 H53B . . 107.8 ?
    C53 C54 H54A . . 109.5 ?
    C53 C54 H54B . . 109.5 ?
    H54A C54 H54B . . 109.5 ?
    C53 C54 H54C . . 109.5 ?
    H54A C54 H54C . . 109.5 ?
    H54B C54 H54C . . 109.5 ?
loop_
    _geom_torsion_atom_site_label_1
    _geom_torsion_atom_site_label_2
    _geom_torsion_atom_site_label_3
    _geom_torsion_atom_site_label_4
    _geom_torsion_site_symmetry_1
    _geom_torsion_site_symmetry_2
    _geom_torsion_site_symmetry_3
    _geom_torsion_site_symmetry_4
    _geom_torsion
    _geom_torsion_publ_flag
    C11 B1 C1 S1 . . . . 63.1(2) ?
    C3 B1 C1 S1 . . . . -176.06(15) ?
    C5 B1 C1 S1 . . . . -60.7(3) ?
    C2 S1 C1 B1 . . . . -175.47(18) ?
    C11 B1 C3 S2 . . . . 62.7(2) ?
    C1 B1 C3 S2 . . . . -60.2(2) ?
    C5 B1 C3 S2 . . . . -179.10(16) ?
    C4 S2 C3 B1 . . . . 166.25(18) ?
    C11 B1 C5 S3 . . . . -175.62(18) ?
    C1 B1 C5 S3 . . . . -49.8(3) ?
    C3 B1 C5 S3 . . . . 65.9(2) ?
    C6 S3 C5 B1 . . . . -139.8(2) ?
    C1 B1 C11 C12 . . . . 31.9(3) ?
    C3 B1 C11 C12 . . . . -87.1(3) ?
    C5 B1 C11 C12 . . . . 156.8(2) ?
    C1 B1 C11 C16 . . . . -151.8(2) ?
    C3 B1 C11 C16 . . . . 89.2(3) ?
    C5 B1 C11 C16 . . . . -26.9(3) ?
    C16 C11 C12 C13 . . . . -0.6(4) ?
    B1 C11 C12 C13 . . . . 176.0(2) ?
    C11 C12 C13 C14 . . . . 1.0(4) ?
    C12 C13 C14 C15 . . . . -1.0(4) ?
    C13 C14 C15 C16 . . . . 0.6(4) ?
    C14 C15 C16 C11 . . . . -0.2(4) ?
    C12 C11 C16 C15 . . . . 0.2(3) ?
    B1 C11 C16 C15 . . . . -176.3(2) ?
    C41 N1 C21 C22 . . . . 58.3(3) ?
    C51 N1 C21 C22 . . . . 179.9(3) ?
    C31 N1 C21 C22 . . . . -59.3(3) ?
    N1 C21 C22 C23 . . . . 177.0(3) ?
    C21 C22 C23 C24 . . . . -77.8(5) ?
    C41 N1 C31 C32 . . . . -177.9(2) ?
    C51 N1 C31 C32 . . . . 60.7(3) ?
    C21 N1 C31 C32 . . . . -57.6(3) ?
    N1 C31 C32 C33 . . . . 175.7(2) ?
    C31 C32 C33 C34 . . . . 179.5(3) ?
    C51 N1 C41 C42 . . . . -56.3(3) ?
    C21 N1 C41 C42 . . . . 62.3(3) ?
    C31 N1 C41 C42 . . . . -177.1(2) ?
    N1 C41 C42 C43 . . . . -178.7(2) ?
    C41 C42 C43 C44 . . . . -177.6(2) ?
    C41 N1 C51 C52 . . . . -56.9(3) ?
    C21 N1 C51 C52 . . . . -177.9(2) ?
    C31 N1 C51 C52 . . . . 61.1(3) ?
    N1 C51 C52 C53 . . . . 178.9(2) ?
    C51 C52 C53 C54 . . . . 179.1(3) ?
data_global
_journal_date_recd_electronic     2009-12-11
_journal_date_accepted     2009-12-15
_journal_name_full     'Acta Crystallographica, Section E'
_journal_year     2010
_journal_volume     66
_journal_issue      1
_journal_page_first     o203
_journal_page_last     o203
_journal_paper_category     QO
_journal_coeditor_code     VM2016
_publ_contact_author
;
      Dr. Michael Bolte
      Institut f\"ur Anorganische Chemie
      Johann Wolfgang Goethe-Universit\"at
      Max-von-Laue-Str. 7
      60438 Frankfurt/Main
      Germany
;
_publ_contact_author_email     bolte@chemie.uni-frankfurt.de
_publ_contact_author_fax     '49 69 798 29239'
_publ_contact_author_phone     '49 69 798 29136'
_publ_section_title
;
Tetrabutylammonium tris(methylsulfanylmethyl)phenylborate
;
loop_
    _publ_author_name
    _publ_author_address
    'Tillmann, Jan'
;
Institut f\"ur Anorganische Chemie der Goethe-Universit\"at Frankfurt,
Max-von-Laue-Strasse 7, D-60438 Frankfurt am Main, Germany
;
    'Lerner, Hans-Wolfram'
;
Institut f\"ur Anorganische Chemie der Goethe-Universit\"at Frankfurt,
Max-von-Laue-Strasse 7, D-60438 Frankfurt am Main, Germany
;
    'Bolte, Michael'
;
Institut f\"ur Anorganische Chemie der Goethe-Universit\"at Frankfurt,
Max-von-Laue-Strasse 7, D-60438 Frankfurt am Main, Germany
;
