# Supplementary material for: Tetra­butyl­ammonium tris­(methyl­sulfanylmeth­yl)phenyl­borate
Source: Acta Crystallogr Sect E Struct Rep Online. 2009 Dec 19;66(Pt 1):o203. doi: 10.1107/S1600536809054026 (PMC2980150; doi:10.1107/S1600536809054026)
Supplement: Supplementary file 2 [file e-66-0o203-Isup2.hkl]

# 
# h,k,l, Fc-squared, Fo-squared, sigma(Fo-squared) and status flag 
# 
data_I
_shelx_title ' wa962 in P21/n' 
_shelx_refln_list_code          4 
_shelx_F_calc_maximum      341.35 
_exptl_crystal_F_000      1136.00 
_reflns_d_resolution_high  0.8164 
 
loop_ 
 _symmetry_equiv_pos_as_xyz 
 'x, y, z' 
 '-x+1/2, y+1/2, -z+1/2' 
 '-x, -y, -z' 
 'x-1/2, -y-1/2, z-1/2' 
 
_cell_length_a     9.8449 
_cell_length_b    15.6802 
_cell_length_c    20.8870 
_cell_angle_alpha  90.000 
_cell_angle_beta   92.215 
_cell_angle_gamma  90.000 
 
_shelx_F_squared_multiplier     1.000 
 
loop_ 
 _refln_index_h 
 _refln_index_k 
 _refln_index_l 
 _refln_F_squared_calc 
 _refln_F_squared_meas 
 _refln_F_squared_sigma 
 _refln_observed_status 
   4   0   0      404.37      388.63     25.43 o 
   6   0   0     4416.68     3979.15     58.64 o 
   8   0   0      235.89      210.75     24.05 o 
  10   0   0      433.79      395.38     26.69 o 
   2   1   0       34.26       19.13     25.54 o 
   3   1   0     1459.02     1387.64    138.99 o 
   4   1   0     1278.04     1063.03     31.10 o 
   5   1   0      670.15      546.29     16.56 o 
   6   1   0       90.90       61.98     11.34 o 
   7   1   0      504.70      534.34     31.84 o 
   8   1   0      151.86      165.03     22.05 o 
   9   1   0        0.01        3.87     12.69 o 
  10   1   0       71.40       90.31     13.24 o 
  11   1   0        0.00        3.68     10.78 o 
   2   2   0     1096.81     1264.74    124.85 o 
   3   2   0      125.65      129.61     15.54 o 
   4   2   0       96.41      125.20     14.20 o 
   5   2   0     4530.47     4649.82    485.12 o 
   6   2   0       12.34       14.81     15.18 o 
   7   2   0       16.47       10.79     11.79 o 
   8   2   0      380.77      346.33     15.67 o 
   9   2   0      242.63      261.05     18.08 o 
  10   2   0       40.13       24.00     10.48 o 
  11   2   0      128.46      100.19     11.60 o 
   1   3   0      263.36      252.27     31.10 o 
   2   3   0      643.55      678.18     28.98 o 
   3   3   0     3497.97     3130.36    246.22 o 
   4   3   0      116.28      159.49     18.61 o 
   5   3   0     1886.40     2095.78    240.36 o 
   6   3   0     1021.24     1100.34     73.30 o 
   7   3   0      971.18      975.79    128.91 o 
   8   3   0      928.70      865.78     51.86 o 
   9   3   0      281.67      262.60     13.35 o 
  10   3   0        9.36       11.46     10.30 o 
  11   3   0       10.32       12.86     10.57 o 
   0   4   0    25792.70    21458.04    221.40 o 
   1   4   0     1781.63     1737.88     40.72 o 
   2   4   0    11181.28    11474.14    111.10 o 
   3   4   0      186.38      266.76     20.04 o 
   4   4   0       72.01       83.17     13.17 o 
   5   4   0      776.80      968.61     40.89 o 
   6   4   0      109.88      147.45     11.76 o 
   7   4   0      803.20      770.46     26.21 o 
   8   4   0       59.73       62.02     11.24 o 
   9   4   0      650.18      628.95     35.58 o 
  10   4   0       71.20       67.88     13.18 o 
  11   4   0      260.66      235.96     15.67 o 
   1   5   0      197.01      128.89     19.96 o 
   2   5   0       46.36       47.96     17.09 o 
   3   5   0     1704.29     1757.58     36.77 o 
   4   5   0     3073.48     3482.06     46.16 o 
   5   5   0      202.09      172.58     18.24 o 
   6   5   0      466.89      453.10     31.69 o 
   7   5   0       68.44       70.60     13.75 o 
   8   5   0      122.23      138.01     12.28 o 
   9   5   0      138.79      142.87     20.10 o 
  10   5   0       87.44      121.62     31.10 o 
  11   5   0       32.78       34.68     12.04 o 
   0   6   0      386.80      260.57     20.27 o 
   1   6   0      108.14      127.16     16.27 o 
   2   6   0     3648.74     3169.55     41.05 o 
   3   6   0      983.53     1037.71     30.47 o 
   4   6   0       67.62       39.06     21.65 o 
   5   6   0     3141.41     3270.16     40.55 o 
   6   6   0      122.09      119.00     16.15 o 
   7   6   0     1190.20     1241.04     55.48 o 
   8   6   0       54.31       69.08     14.71 o 
   9   6   0       33.45       32.31     15.06 o 
  10   6   0        0.04        0.06     13.71 o 
  11   6   0       19.37       23.94     12.54 o 
   1   7   0      583.77      543.92     31.21 o 
   2   7   0      314.36      483.80     22.98 o 
   3   7   0      533.94      536.72     26.46 o 
   4   7   0     2824.25     3420.32     44.78 o 
   5   7   0     1422.68     1489.33     27.26 o 
   6   7   0     1084.40     1290.95     29.55 o 
   7   7   0      412.98      450.59     24.05 o 
   8   7   0      168.45      214.19     21.76 o 
   9   7   0      121.98      150.04     15.92 o 
  10   7   0        0.42        9.28     19.36 o 
  11   7   0        1.94        8.82     14.43 o 
   0   8   0        0.00        2.86     20.85 o 
   1   8   0      379.20      293.57     18.06 o 
   2   8   0      152.63      139.90     19.17 o 
   3   8   0        1.18       13.90     15.06 o 
   4   8   0       44.59       12.03     15.92 o 
   5   8   0       73.85       61.28     15.69 o 
   6   8   0      227.77      198.49     22.56 o 
   7   8   0        0.41      -11.11     20.96 o 
   8   8   0       27.66       34.48     15.46 o 
   9   8   0       81.51       79.49     20.27 o 
  10   8   0       11.67       32.87     20.96 o 
   1   9   0      432.38      412.89     16.43 o 
   2   9   0       86.78       55.75     13.77 o 
   3   9   0       16.33       40.06     15.80 o 
   4   9   0      252.42      268.71     17.64 o 
   5   9   0     2352.67     2256.39     33.56 o 
   6   9   0      825.81     1008.16     28.63 o 
   7   9   0       78.24       80.18     15.69 o 
   8   9   0       44.88       61.74     15.69 o 
   9   9   0      132.43      142.48     15.81 o 
  10   9   0       25.70       31.38     14.32 o 
   0  10   0      334.11      325.63     23.82 o 
   1  10   0      488.23      419.22     15.80 o 
   2  10   0      951.38      819.79     23.34 o 
   3  10   0      332.97      363.23     26.98 o 
   4  10   0       27.79       16.95     20.96 o 
   5  10   0     1757.66     2215.27     37.57 o 
   6  10   0      623.12      674.28     26.69 o 
   7  10   0       56.06       59.79     15.12 o 
   8  10   0      127.73      158.06     21.30 o 
   9  10   0       32.10       30.35     20.50 o 
  10  10   0       17.13       29.44     21.53 o 
   1  11   0      962.06      975.92     21.15 o 
   2  11   0     1287.60     1248.35     50.45 o 
   3  11   0      102.99       82.19     12.20 o 
   4  11   0     1975.30     1921.14     32.99 o 
   5  11   0      105.45      166.42     23.48 o 
   6  11   0      480.55      669.70     26.80 o 
   7  11   0        4.81        4.24     15.35 o 
   8  11   0       24.24       18.90     20.39 o 
   9  11   0       11.48       23.48     20.39 o 
   0  12   0      275.30      168.37     22.91 o 
   1  12   0        0.11       -4.33     14.38 o 
   2  12   0     1192.67     1135.62     23.63 o 
   3  12   0      875.96      828.59     20.85 o 
   4  12   0        5.49       37.80     22.79 o 
   5  12   0       62.36       69.64     16.26 o 
   6  12   0        0.21        3.21     16.15 o 
   7  12   0       37.11       32.19     15.23 o 
   8  12   0       31.30       58.19     21.99 o 
   9  12   0      119.36      116.83     16.49 o 
   1  13   0      314.92      219.55     16.85 o 
   2  13   0      121.29      122.16     12.28 o 
   3  13   0        0.29       -0.91     13.66 o 
   4  13   0      225.10      182.34     18.33 o 
   5  13   0       86.80      127.59     23.48 o 
   6  13   0        1.72      -11.68     16.15 o 
   7  13   0      132.12      116.48     17.18 o 
   8  13   0        0.31      -10.77     21.88 o 
   0  14   0        1.39       18.10     15.00 o 
   1  14   0       21.39       19.61     13.32 o 
   2  14   0        1.45        8.03     10.30 o 
   3  14   0      338.17      324.26     15.93 o 
   4  14   0      362.08      330.90     24.74 o 
   5  14   0       27.81       17.18     14.66 o 
   6  14   0       72.76       68.72     22.56 o 
   7  14   0        0.73      -20.85     20.85 o 
   8  14   0      291.01      274.09     24.51 o 
   1  15   0      421.24      358.43     26.74 o 
   2  15   0       70.14       99.57     11.43 o 
   3  15   0       40.99       34.31     11.83 o 
   4  15   0       35.65       45.01     22.45 o 
   5  15   0       50.20       55.78     21.19 o 
   6  15   0        4.97       43.87     16.49 o 
   7  15   0      199.91      192.88     19.24 o 
   0  16   0      942.06      797.18     30.47 o 
   1  16   0        0.80       -1.13     10.36 o 
   2  16   0       47.63       37.96     11.44 o 
   3  16   0       16.53       38.03     14.33 o 
   4  16   0       36.04       46.85     16.72 o 
   5  16   0       36.22       47.19     15.69 o 
   6  16   0       24.90       40.09     22.68 o 
   1  17   0      264.31      204.89     14.01 o 
   2  17   0       91.43       56.21     11.49 o 
   3  17   0       41.09       44.58     14.29 o 
   4  17   0        1.39       -1.15     15.00 o 
   5  17   0        7.87       23.71     24.28 o 
   0  18   0       72.93      133.87     15.74 o 
   1  18   0       56.98       62.76     13.24 o 
   2  18   0      141.58      159.31     12.77 o 
   3  18   0       84.38       64.08     15.83 o 
   4  18   0       34.38       32.87     16.61 o 
 -11   0   1        2.42       -3.09     20.96 o 
  -9   0   1      164.76      112.82     23.94 o 
  -7   0   1      971.14      773.13     29.44 o 
  -5   0   1     1581.34     1482.57     38.03 o 
  -3   0   1     1624.21     1385.79     42.15 o 
   5   0   1     3211.58     3229.39     51.77 o 
   7   0   1     1893.65     1951.95     39.52 o 
   9   0   1      497.87      427.68     26.34 o 
  11   0   1      126.06       89.30     14.85 o 
 -11   1   1       61.49       79.76     16.11 o 
 -10   1   1       36.26       31.75     17.98 o 
  -9   1   1       42.58       66.35     16.07 o 
  -8   1   1       57.82       69.14     16.10 o 
  -7   1   1      625.22      667.96     41.92 o 
  -6   1   1      865.33      823.19     79.15 o 
  -5   1   1      679.68      616.22     72.50 o 
  -4   1   1     1488.69     1490.93    174.78 o 
  -3   1   1     1898.88     1440.06     32.76 o 
  -2   1   1     4065.88     3816.24    216.70 o 
   2   1   1     4704.49     4821.69     99.19 o 
   5   1   1     1135.14     1160.22    130.00 o 
   6   1   1     1478.06     1414.11     46.96 o 
   7   1   1      537.83      471.04     15.84 o 
   8   1   1       21.02       19.44     14.92 o 
   9   1   1      432.77      400.81     13.47 o 
  10   1   1       40.86       37.41     12.33 o 
  11   1   1      152.62      112.06     10.06 o 
 -11   2   1       28.91        8.81      9.42 o 
 -10   2   1        0.92       21.03     15.30 o 
  -9   2   1      161.57      130.00     16.29 o 
  -8   2   1        2.37        6.12     12.32 o 
  -7   2   1      942.11      973.89     89.68 o 
  -6   2   1     1774.06     1629.09    145.46 o 
  -5   2   1      587.60      657.44     76.28 o 
  -4   2   1     9595.81     9726.04    947.45 o 
  -3   2   1        6.79       10.28     18.63 o 
  -2   2   1    91293.28    96358.98    891.91 o 
  -1   2   1        0.13        5.96     17.49 o 
   1   2   1     3043.42     3243.93    106.06 o 
   2   2   1      876.49      651.95     45.93 o 
   3   2   1        4.72        4.01     18.56 o 
   5   2   1     1199.35     1022.27     40.72 o 
   6   2   1       11.54       15.19     14.36 o 
   7   2   1      433.23      428.79     49.42 o 
   8   2   1        0.26        4.92      9.83 o 
   9   2   1      297.45      287.88     20.85 o 
  10   2   1        0.08        0.68     11.74 o 
  11   2   1        8.53        6.82      8.29 o 
 -11   3   1       13.98        7.70     10.62 o 
 -10   3   1      132.98      121.45     12.49 o 
  -9   3   1       23.37       32.20     18.21 o 
  -8   3   1      691.36      616.15     17.86 o 
  -7   3   1       58.95       58.38     13.41 o 
  -6   3   1        1.93        4.22     12.92 o 
  -5   3   1     2788.85     2897.29    218.08 o 
  -4   3   1      185.64      257.50     21.19 o 
  -3   3   1        0.65       -7.17     15.08 o 
  -2   3   1     6419.92     6628.63     83.15 o 
  -1   3   1       16.75       15.45     12.90 o 
   0   3   1       11.36       -0.46     14.24 o 
   1   3   1     1912.64     1754.98     61.16 o 
   2   3   1      999.02     1061.58     48.71 o 
   3   3   1      262.59      244.08     31.04 o 
   4   3   1      962.79     1159.46     45.93 o 
   5   3   1       22.99       30.35     12.45 o 
   6   3   1       18.84       17.87     11.55 o 
   7   3   1      339.74      325.32     16.84 o 
   8   3   1      135.68      134.03     13.14 o 
   9   3   1      119.84      116.78     12.60 o 
  10   3   1      372.14      327.45     13.52 o 
  11   3   1       32.74       34.75     12.17 o 
 -11   4   1        7.33        7.79     13.03 o 
 -10   4   1        0.89        5.33     12.57 o 
  -9   4   1      301.36      247.85     12.26 o 
  -8   4   1      224.92      214.15     16.83 o 
  -7   4   1       10.44       17.97     15.89 o 
  -6   4   1      362.10      311.90     22.33 o 
  -5   4   1      150.24      112.04     14.83 o 
  -4   4   1     1738.07     1936.46    170.83 o 
  -3   4   1      462.97      382.33     21.07 o 
  -2   4   1      775.90      970.13     37.00 o 
  -1   4   1      925.63      655.84     18.83 o 
   0   4   1     1839.91     1650.93     34.58 o 
   1   4   1       56.42       22.47     17.89 o 
   2   4   1     1538.22     1543.74    158.06 o 
   3   4   1    13813.30    13837.16    251.87 o 
   4   4   1      412.19      358.31     26.86 o 
   5   4   1       32.51       52.47     11.73 o 
   6   4   1      225.35      214.35     12.46 o 
   7   4   1      181.80      170.43     12.84 o 
   8   4   1      878.73      961.72     37.40 o 
   9   4   1      192.41      217.22     13.76 o 
  10   4   1      235.09      236.42     16.66 o 
  11   4   1       41.75       52.08     16.27 o 
 -11   5   1       38.63       63.32     13.62 o 
 -10   5   1      376.83      377.77     14.61 o 
  -9   5   1      222.51      240.28     15.04 o 
  -8   5   1      332.79      379.11     27.54 o 
  -7   5   1      480.02      496.49     24.37 o 
  -6   5   1       50.25       43.33     14.58 o 
  -5   5   1      180.45      209.90     14.95 o 
  -4   5   1     4051.07     4561.00     48.33 o 
  -3   5   1     1262.38     1731.46     36.19 o 
  -2   5   1      113.30       86.76     13.49 o 
  -1   5   1     1239.55     1026.83     31.27 o 
   0   5   1       18.01        5.84     23.94 o 
   1   5   1     5928.51     4748.96    292.59 o 
   2   5   1     3337.75     2956.67     89.00 o 
   4   5   1     3331.17     4593.76     55.32 o 
   5   5   1     1414.20     1450.92     61.40 o 
   6   5   1      559.30      617.56     35.71 o 
   7   5   1       70.66       60.33     11.61 o 
   8   5   1      143.86      105.40     12.95 o 
   9   5   1      259.91      251.91     15.02 o 
  10   5   1       64.24       73.36     14.86 o 
  11   5   1      233.13      202.50     17.09 o 
 -11   6   1      117.96      113.81     16.37 o 
 -10   6   1        4.64       12.39     11.01 o 
  -9   6   1       30.37       30.60     13.81 o 
  -8   6   1       43.38       40.40     14.32 o 
  -7   6   1       10.27       20.40     15.54 o 
  -6   6   1      781.44      798.78     22.11 o 
  -5   6   1       17.17       11.11     20.85 o 
  -4   6   1     1669.67     2111.16     35.74 o 
  -3   6   1      762.21      815.39     23.94 o 
  -2   6   1       52.24       91.87     19.68 o 
  -1   6   1       12.69       28.80     15.05 o 
   0   6   1      296.54      313.37     25.77 o 
   1   6   1       96.83       84.41     23.37 o 
   2   6   1       18.77        4.47     23.25 o 
   3   6   1       50.79       20.39     15.69 o 
   4   6   1     2167.33     2135.78     33.67 o 
   5   6   1      664.14      667.41     21.42 o 
   6   6   1        0.35       17.98     13.97 o 
   7   6   1      717.83      761.36     59.34 o 
   8   6   1      419.44      484.26     21.33 o 
   9   6   1      383.54      396.84     15.64 o 
  10   6   1        6.99        6.52     14.46 o 
  11   6   1      103.56      115.63     16.29 o 
 -11   7   1        1.93       -6.53     23.37 o 
 -10   7   1       48.52       44.90     13.97 o 
  -9   7   1       78.82       80.06     20.04 o 
  -8   7   1      314.07      322.08     23.14 o 
  -7   7   1      603.17      637.06     20.39 o 
  -6   7   1      110.59       94.84     23.02 o 
  -5   7   1        6.86       10.77     15.35 o 
  -4   7   1        8.74       10.88     21.19 o 
  -3   7   1     2810.03     2594.62     38.26 o 
  -2   7   1      529.97      499.25     17.92 o 
  -1   7   1      848.30      764.99     32.70 o 
   0   7   1       19.37       14.29     12.23 o 
   1   7   1       48.28       36.31     15.86 o 
   2   7   1       63.07       68.85     17.68 o 
   3   7   1     1109.84     1464.13     33.79 o 
   4   7   1        9.27        1.95     15.35 o 
   5   7   1      122.91      141.80     15.69 o 
   6   7   1      875.69     1012.05     23.37 o 
   7   7   1      996.88     1146.75     27.83 o 
   8   7   1      161.23      145.69     20.96 o 
   9   7   1        7.85        6.19     14.78 o 
  10   7   1        1.27       10.77     19.93 o 
  11   7   1       15.26       35.62     21.65 o 
 -10   8   1        1.94       12.94     14.32 o 
  -9   8   1      151.25      129.89     14.89 o 
  -8   8   1      230.35      242.13     16.84 o 
  -7   8   1      245.79      254.04     22.68 o 
  -6   8   1      543.52      633.85     21.07 o 
  -5   8   1      530.16      561.81     20.50 o 
  -4   8   1      737.01      588.49     21.42 o 
  -3   8   1       53.58       59.22     13.52 o 
  -2   8   1        7.78       23.67     13.82 o 
  -1   8   1      759.75      656.24     21.25 o 
   0   8   1     1257.68     1249.43     24.98 o 
   1   8   1      360.29      403.01     24.00 o 
   2   8   1      567.39      682.91     23.06 o 
   3   8   1     2272.44     2366.39    120.50 o 
   4   8   1       47.28       53.95     21.19 o 
   5   8   1      496.58      546.92     24.63 o 
   6   8   1       10.12       30.01     15.58 o 
   7   8   1      140.64      106.41     15.69 o 
   8   8   1      194.31      187.50     21.65 o 
   9   8   1        8.27       14.20     19.93 o 
  10   8   1      168.55      169.17     16.15 o 
 -10   9   1      182.75      222.66     20.96 o 
  -9   9   1       38.46       13.17     20.27 o 
  -8   9   1      243.14      300.32     23.02 o 
  -7   9   1       26.64       50.85     15.12 o 
  -6   9   1      248.36      241.45     24.05 o 
  -5   9   1     1752.56     1985.97     35.96 o 
  -4   9   1       86.39       85.33     16.61 o 
  -3   9   1      189.48      136.51     14.62 o 
  -2   9   1      494.76      505.91     15.35 o 
  -1   9   1        0.95        5.39     12.80 o 
   0   9   1     2717.36     2225.74     36.88 o 
   1   9   1     1616.37     1564.59     58.70 o 
   2   9   1     3026.58     2707.54     34.37 o 
   3   9   1      248.96      283.52     20.33 o 
   4   9   1      435.29      557.11     26.00 o 
   5   9   1     1145.42     1331.50     31.04 o 
   6   9   1      169.18      161.15     17.64 o 
   7   9   1        0.36      -14.32     14.32 o 
   8   9   1       73.34       71.82     15.00 o 
   9   9   1       71.05       65.40     20.50 o 
  10   9   1       54.73       76.74     20.27 o 
 -10  10   1       41.12       55.32     14.89 o 
  -9  10   1       17.27       25.20     14.32 o 
  -8  10   1       30.02       42.84     20.96 o 
  -7  10   1       11.00       15.46     20.50 o 
  -6  10   1      111.57      175.70     24.05 o 
  -5  10   1       84.98      152.45     24.74 o 
  -4  10   1       75.74      130.34     22.56 o 
  -3  10   1       98.13       60.10     15.29 o 
  -2  10   1      245.68      246.67     14.46 o 
  -1  10   1      107.01      127.02     15.42 o 
   0  10   1      455.45      362.94     16.72 o 
   1  10   1      203.37      238.60     16.72 o 
   2  10   1      129.72      105.91     14.63 o 
   3  10   1      724.33      649.59     21.80 o 
   4  10   1       27.43       21.99     14.89 o 
   5  10   1      838.63      764.19     22.79 o 
   6  10   1      379.29      414.85     25.08 o 
   7  10   1      249.93      250.84     16.49 o 
   8  10   1       15.49       34.59     14.55 o 
   9  10   1        1.81      -10.54     13.86 o 
  10  10   1        2.12       14.43     20.16 o 
  -9  11   1        1.11       26.46     20.27 o 
  -8  11   1       19.05       21.42     14.78 o 
  -7  11   1        0.26        6.64     21.07 o 
  -6  11   1       23.18       13.29     21.88 o 
  -5  11   1      168.79      171.69     18.10 o 
  -4  11   1      702.32      751.48     29.89 o 
  -3  11   1      212.78      192.32     15.70 o 
  -2  11   1      101.38       70.54     13.11 o 
  -1  11   1       15.84       23.15     14.54 o 
   0  11   1      311.16      333.19     17.01 o 
   1  11   1     1764.42     1699.58     25.48 o 
   2  11   1      204.15      201.04     24.74 o 
   3  11   1     1777.92     1637.06     23.18 o 
   4  11   1        6.27       25.77     23.14 o 
   5  11   1      488.91      567.99     25.20 o 
   6  11   1      263.25      320.71     23.59 o 
   7  11   1       88.51      141.57     21.53 o 
   8  11   1        6.55        9.28     14.43 o 
   9  11   1       46.10       53.60     15.46 o 
  -9  12   1       11.92       16.72     21.65 o 
  -8  12   1       50.06       59.90     15.35 o 
  -7  12   1      206.53      189.45     22.11 o 
  -6  12   1        9.61       12.48     21.30 o 
  -5  12   1        2.20       -2.86     15.12 o 
  -4  12   1      302.78      272.26     18.10 o 
  -3  12   1        8.77       15.03     13.53 o 
  -2  12   1        9.06       18.54     11.77 o 
  -1  12   1        1.42       24.72     14.62 o 
   0  12   1      141.77      140.08     14.09 o 
   1  12   1       30.89       20.69     14.76 o 
   2  12   1      140.79      139.38     19.36 o 
   3  12   1      524.08      434.91     15.59 o 
   4  12   1      212.54      228.27     23.48 o 
   5  12   1      590.06      531.80     20.04 o 
   6  12   1      118.15      108.70     16.95 o 
   7  12   1      441.45      447.27     25.20 o 
   8  12   1      165.58      120.95     17.87 o 
   9  12   1        2.00       17.64     13.86 o 
  -8  13   1       77.08       79.15     16.84 o 
  -7  13   1      184.09      207.08     23.02 o 
  -6  13   1       20.09       11.11     14.55 o 
  -5  13   1      156.64      178.11     23.59 o 
  -4  13   1       39.00       42.84     23.02 o 
  -3  13   1      653.09      610.96     18.68 o 
  -2  13   1      407.29      284.65     13.77 o 
  -1  13   1       73.62       86.29     16.16 o 
   0  13   1      740.90      663.18     20.12 o 
   1  13   1      123.68      130.03     16.89 o 
   2  13   1      251.72      345.18     18.15 o 
   3  13   1       78.37       70.44     11.61 o 
   4  13   1      317.51      273.74     19.13 o 
   5  13   1      369.74      454.03     25.89 o 
   6  13   1       34.04       37.80     20.85 o 
   7  13   1        0.00        1.03     22.22 o 
   8  13   1       31.29       29.21     16.04 o 
  -8  14   1       50.30       75.59     17.30 o 
  -7  14   1      103.00      110.19     16.72 o 
  -6  14   1      238.75      220.71     17.64 o 
  -5  14   1        6.08        9.16     21.53 o 
  -4  14   1      672.29      688.49     27.03 o 
  -3  14   1        0.00       11.49     14.07 o 
  -2  14   1      232.93      228.01     15.04 o 
  -1  14   1        0.03        5.18     10.06 o 
   0  14   1       19.61       46.72     15.06 o 
   1  14   1      184.94      197.22     14.49 o 
   2  14   1      407.31      385.35     19.00 o 
   3  14   1       16.88        6.91     11.44 o 
   4  14   1        7.86       13.86     21.42 o 
   5  14   1       58.98       48.45     16.61 o 
   6  14   1       34.08       12.83     15.35 o 
   7  14   1       18.38       32.07     15.81 o 
   8  14   1      112.81      140.19     22.79 o 
  -7  15   1       70.11       66.55     16.49 o 
  -6  15   1       42.26       52.80     22.56 o 
  -5  15   1      226.06      182.92     17.30 o 
  -4  15   1        1.92      -12.83     19.47 o 
  -3  15   1       51.53       59.52     12.40 o 
  -2  15   1       79.81       78.94     12.05 o 
  -1  15   1        8.17       15.42     12.51 o 
   0  15   1       13.95        8.54     11.59 o 
   1  15   1      147.38      176.78     16.96 o 
   2  15   1       86.63      115.94     16.32 o 
   3  15   1       81.65       87.68     15.22 o 
   4  15   1        1.21       10.65     20.39 o 
   5  15   1       54.81       89.91     15.35 o 
   6  15   1        5.24        9.39     23.37 o 
   7  15   1        5.74       11.45     24.51 o 
  -6  16   1      335.81      268.36     19.24 o 
  -5  16   1       12.22       17.52     21.88 o 
  -4  16   1      121.43      132.06     17.52 o 
  -3  16   1        2.54        3.40     14.52 o 
  -2  16   1       36.24       53.99     12.40 o 
  -1  16   1       17.90       31.78     12.28 o 
   0  16   1       91.89      145.65     12.98 o 
   1  16   1      574.60      536.22     28.12 o 
   2  16   1        5.88       17.64     12.75 o 
   3  16   1       41.64       43.76     15.05 o 
   4  16   1       26.97       35.85     22.79 o 
   5  16   1       36.52       58.64     22.56 o 
   6  16   1       25.33       21.42     16.49 o 
  -5  17   1       59.95       57.84     24.74 o 
  -4  17   1       72.41       80.52     22.91 o 
  -3  17   1       79.72       81.63     16.16 o 
  -2  17   1       15.02       20.40     10.94 o 
  -1  17   1      113.09       84.53     12.42 o 
   0  17   1       62.08       56.13     11.69 o 
   1  17   1       11.42        2.54     15.29 o 
   2  17   1        0.13        2.90     11.05 o 
   3  17   1      148.29      147.33     13.05 o 
   4  17   1      187.46      234.80     24.28 o 
   5  17   1       53.45       86.36     23.82 o 
  -3  18   1        0.03        7.99     15.32 o 
  -2  18   1       12.20       20.91     11.27 o 
  -1  18   1        0.16       13.24     11.77 o 
   0  18   1      159.42      140.31     12.82 o 
   1  18   1        8.45       20.77      9.21 o 
   2  18   1       19.50       40.34     16.89 o 
   3  18   1        3.63       10.59     12.26 o 
   0  19   1       36.21       35.05     23.94 o 
 -10   0   2      341.06      271.00     19.81 o 
  -8   0   2        5.58       11.22     23.02 o 
  -6   0   2     1881.71     1690.80     38.60 o 
  -4   0   2     1847.19     1679.10     28.38 o 
  -2   0   2    18801.24    19874.00    391.03 o 
   2   0   2     1488.36     1583.14     45.70 o 
   8   0   2      923.09      764.08     24.51 o 
  10   0   2       33.25       52.88     15.30 o 
 -11   1   2        1.31       25.18     15.66 o 
 -10   1   2       75.49       79.87     13.58 o 
  -9   1   2      184.54      216.80     17.49 o 
  -8   1   2       47.36       55.80     15.87 o 
  -7   1   2     1181.56     1107.29     59.39 o 
  -6   1   2      163.28      149.65     17.08 o 
  -5   1   2      394.66      249.62     17.84 o 
  -4   1   2       24.08       15.26     13.08 o 
  -3   1   2     7324.74     6961.92    381.36 o 
  -2   1   2     1733.59     1831.71     73.04 o 
   2   1   2        3.13        2.53     14.53 o 
   3   1   2      904.26     1129.91     38.71 o 
   4   1   2     4493.58     4933.82     75.82 o 
   5   1   2     2118.72     2436.21     48.91 o 
   6   1   2      520.31      454.37     25.54 o 
   7   1   2      799.93      735.32     43.30 o 
   8   1   2     1591.29     1453.20     40.34 o 
   9   1   2        7.30       13.44     11.95 o 
  10   1   2      562.26      498.27     43.75 o 
  11   1   2       71.58       59.93      9.76 o 
 -11   2   2        0.13        7.41     15.15 o 
 -10   2   2       18.62       27.47     17.30 o 
  -9   2   2      121.99      134.87     16.53 o 
  -8   2   2        3.48       10.15     12.31 o 
  -7   2   2      379.26      362.33     17.92 o 
  -6   2   2      237.50      229.96     28.81 o 
  -5   2   2      109.19       83.11     16.79 o 
  -4   2   2     1674.27     1902.97     94.66 o 
  -3   2   2      335.57      410.23     32.50 o 
  -2   2   2     2718.00     2554.49     76.74 o 
  -1   2   2    13966.53    12127.27    474.24 o 
   1   2   2     2128.82     2070.15    163.36 o 
   2   2   2     2347.40     2729.62    295.56 o 
   3   2   2     2161.20     2297.51     56.24 o 
   4   2   2     1226.78     1175.61     39.86 o 
   5   2   2      240.92      283.25     23.59 o 
   6   2   2      149.91      175.88     15.67 o 
   7   2   2      160.72      176.24     12.56 o 
   8   2   2        5.88        6.87     10.51 o 
   9   2   2       87.03       79.90     12.36 o 
  10   2   2        0.87        0.86     10.33 o 
  11   2   2      100.26       92.62      8.95 o 
 -11   3   2        0.48        8.11     10.56 o 
 -10   3   2       44.45       38.04     16.85 o 
  -9   3   2      497.11      452.89     24.74 o 
  -8   3   2       24.15       17.18     12.99 o 
  -7   3   2      272.41      284.27     26.46 o 
  -6   3   2       93.52       73.14     16.18 o 
  -5   3   2     1113.87     1063.21     83.33 o 
  -4   3   2      735.44      860.84     31.15 o 
  -3   3   2     4056.08     4054.31    134.75 o 
  -2   3   2     1475.81     1291.79     73.34 o 
  -1   3   2    10313.84     9391.91    334.11 o 
   0   3   2      373.52      375.20     16.27 o 
   1   3   2     8424.08     7487.02     84.22 o 
   2   3   2     1878.03     1974.48     44.86 o 
   3   3   2      146.72      167.68     27.37 o 
   4   3   2     1237.23     1623.91     47.30 o 
   5   3   2     2289.52     2461.87     54.18 o 
   6   3   2      118.02      108.52     11.44 o 
   7   3   2      344.82      373.35     24.85 o 
   8   3   2        0.82        9.04      9.76 o 
   9   3   2      394.75      354.85     26.19 o 
  10   3   2        0.03        1.20     10.56 o 
  11   3   2      118.87      115.31     10.91 o 
 -11   4   2       35.16       19.32     11.07 o 
 -10   4   2        4.12       10.63     12.54 o 
  -9   4   2       72.77       62.16     15.00 o 
  -8   4   2      849.69      843.60     34.02 o 
  -7   4   2      276.57      268.97     29.78 o 
  -6   4   2       54.16       44.26     13.69 o 
  -5   4   2      449.01      482.31     39.29 o 
  -4   4   2     3021.02     3468.69    239.50 o 
  -3   4   2     8329.91     9255.15    445.23 o 
  -2   4   2       42.67       37.47     10.40 o 
  -1   4   2     2596.87     2327.91     34.27 o 
   0   4   2     2840.64     2502.82     36.49 o 
   1   4   2      747.58      554.75     26.22 o 
   2   4   2     5298.39     4619.61    354.61 o 
   4   4   2        2.19        7.22     23.82 o 
   5   4   2       44.06       29.89     19.93 o 
   6   4   2       60.77       88.73     13.10 o 
   7   4   2        0.53        6.47     10.27 o 
   8   4   2        2.23       10.59     11.66 o 
   9   4   2       28.21       28.97     12.16 o 
  10   4   2      191.24      206.73     16.66 o 
  11   4   2        0.69       11.16      9.64 o 
 -11   5   2        5.16       17.05     14.18 o 
 -10   5   2        3.78       15.15     11.09 o 
  -9   5   2        5.13        8.99     11.20 o 
  -8   5   2      222.20      244.52     12.66 o 
  -7   5   2        9.12       11.87     11.89 o 
  -6   5   2      171.80      202.90     18.28 o 
  -5   5   2      532.27      663.38     39.00 o 
  -4   5   2      297.13      271.92     21.33 o 
  -3   5   2     5146.93     6472.20    496.41 o 
  -2   5   2       41.22       30.60     11.02 o 
  -1   5   2     1281.89     1093.68     19.13 o 
   0   5   2     2904.51     2240.37     35.51 o 
   1   5   2     5204.35     5389.90    300.03 o 
   2   5   2      266.03      349.32     29.32 o 
   3   5   2       52.65       93.13     23.99 o 
   4   5   2      387.99      332.96     42.15 o 
   5   5   2     1475.90     1468.01     88.94 o 
   6   5   2     1757.84     1815.88     77.59 o 
   7   5   2        4.91        9.08     12.34 o 
   8   5   2       19.15       39.42     12.63 o 
   9   5   2      125.06      108.23     13.19 o 
  10   5   2      397.66      422.55     42.55 o 
  11   5   2       28.06       26.79     11.23 o 
 -11   6   2        0.79       10.91     11.97 o 
 -10   6   2       44.17       58.73     15.33 o 
  -9   6   2      194.72      210.82     16.00 o 
  -8   6   2      199.88      212.82     15.81 o 
  -7   6   2      159.67      182.06     15.19 o 
  -6   6   2        2.71       12.59     17.28 o 
  -5   6   2       57.36       98.27     17.41 o 
  -4   6   2       80.11      132.52     21.76 o 
  -3   6   2      640.71      686.54     28.41 o 
  -2   6   2      578.74      611.09     21.55 o 
  -1   6   2        5.27       23.00     11.34 o 
   0   6   2      130.81       93.85     13.37 o 
   1   6   2      823.94      999.72     48.56 o 
   2   6   2     1599.87     1311.07    103.37 o 
   3   6   2       82.78       23.39     21.37 o 
   5   6   2        7.92       11.66     13.52 o 
   6   6   2      680.31      751.51     64.07 o 
   7   6   2        0.37       12.77     13.91 o 
   8   6   2       36.35       26.22     11.92 o 
   9   6   2       57.35       76.05     12.41 o 
  10   6   2        0.02       -1.94     10.71 o 
  11   6   2        2.98       10.77     12.33 o 
 -11   7   2       24.15       38.71     22.91 o 
 -10   7   2       52.37       80.86     19.47 o 
  -9   7   2        3.28       22.45     19.70 o 
  -8   7   2       18.26       37.68     14.43 o 
  -7   7   2      264.65      276.49     21.88 o 
  -6   7   2       71.58       98.85     16.15 o 
  -5   7   2       53.55       28.18     15.69 o 
  -4   7   2     1749.40     1914.27     34.48 o 
  -3   7   2      178.88      137.40     14.84 o 
  -2   7   2      763.05      807.46     51.08 o 
  -1   7   2     1734.90     1567.01     27.24 o 
   0   7   2     2415.65     2126.79     31.46 o 
   1   7   2      192.90      221.22     22.51 o 
   2   7   2     3665.45     3587.02    226.10 o 
   3   7   2     1289.77     1656.79     65.29 o 
   5   7   2       42.03       44.10     14.32 o 
   6   7   2        4.72        0.23     20.16 o 
   7   7   2      414.52      400.42     17.64 o 
   8   7   2       70.15       69.18     20.50 o 
   9   7   2        2.10        6.41     20.04 o 
  10   7   2        8.83       12.02     17.64 o 
  11   7   2        4.49       34.36     22.91 o 
 -10   8   2        4.85        1.49     21.19 o 
  -9   8   2       51.87       25.20     20.04 o 
  -8   8   2        0.02        8.36     14.55 o 
  -7   8   2       19.70       28.06     20.85 o 
  -6   8   2       38.02       68.49     20.62 o 
  -5   8   2      113.04      198.95     23.48 o 
  -4   8   2     1087.26     1205.16     31.04 o 
  -3   8   2      237.83      204.06     17.92 o 
  -2   8   2      454.91      345.65     16.32 o 
  -1   8   2     4264.11     3719.05    109.73 o 
   0   8   2        9.34        4.70     17.18 o 
   1   8   2     1230.00     1103.11     35.85 o 
   2   8   2      246.55      183.83     25.31 o 
   3   8   2     2975.21     3053.23     88.31 o 
   4   8   2      192.25      176.50     22.11 o 
   5   8   2      143.66      154.28     21.53 o 
   6   8   2      308.57      323.80     17.64 o 
   7   8   2       44.80       40.89     13.74 o 
   8   8   2        2.50       -3.67     20.96 o 
   9   8   2       20.40       32.99     13.86 o 
  10   8   2       52.23       62.42     21.07 o 
 -10   9   2       55.85       56.47     14.66 o 
  -9   9   2       10.80        6.41     15.00 o 
  -8   9   2      194.12      189.45     22.79 o 
  -7   9   2      107.77      109.96     15.23 o 
  -6   9   2      330.22      358.62     19.59 o 
  -5   9   2        7.51       10.77     21.65 o 
  -4   9   2       17.12       21.30     15.81 o 
  -3   9   2     1040.06     1085.71     23.54 o 
  -2   9   2       54.11       28.98     11.03 o 
  -1   9   2     3715.87     3389.09     31.36 o 
   0   9   2     1093.26      996.91     42.21 o 
   1   9   2      566.67      613.81     30.01 o 
   2   9   2      477.88      543.83     18.67 o 
   3   9   2      286.52      318.68     16.62 o 
   4   9   2       12.21        2.63     21.07 o 
   5   9   2      151.17      144.55     16.84 o 
   6   9   2       66.79       50.74     15.92 o 
   7   9   2      135.82      122.90     15.69 o 
   8   9   2        5.20       18.44     19.93 o 
   9   9   2        1.81       12.48     13.63 o 
  10   9   2        3.86        2.98     20.62 o 
 -10  10   2       10.83       -2.86     14.55 o 
  -9  10   2        1.86       36.31     20.27 o 
  -8  10   2       40.52       48.56     14.55 o 
  -7  10   2        7.32       15.23     20.96 o 
  -6  10   2       12.32       11.80     22.56 o 
  -5  10   2        0.23      -15.23     16.15 o 
  -4  10   2      444.93      427.45     19.47 o 
  -3  10   2        0.91       -5.71     14.38 o 
  -2  10   2      607.91      572.65     14.99 o 
  -1  10   2      453.49      415.67     14.33 o 
   0  10   2      267.08      241.45     32.07 o 
   1  10   2      449.69      332.41     18.06 o 
   2  10   2     3051.71     3177.32     63.40 o 
   3  10   2     1363.31     1234.78     23.80 o 
   4  10   2      153.73      176.62     22.22 o 
   5  10   2     1933.86     2149.98     36.54 o 
   6  10   2      275.44      381.18     23.71 o 
   7  10   2       20.25       49.48     20.73 o 
   8  10   2        0.15       28.63     19.70 o 
   9  10   2        0.00       -1.15     19.93 o 
  10  10   2       42.35       52.69     15.92 o 
  -9  11   2       81.17       42.95     15.23 o 
  -8  11   2      278.63      318.99     23.02 o 
  -7  11   2      432.16      465.37     24.74 o 
  -6  11   2      217.05      299.86     23.71 o 
  -5  11   2        0.94       -5.73     15.00 o 
  -4  11   2       29.60       23.25     16.38 o 
  -3  11   2        7.06       22.48     13.33 o 
  -2  11   2      267.63      208.93     11.63 o 
  -1  11   2      359.32      427.62     14.27 o 
   0  11   2       71.30       86.21     13.26 o 
   1  11   2        1.72        2.71     14.87 o 
   2  11   2       10.76       15.93     12.75 o 
   3  11   2       11.94       25.14     16.00 o 
   4  11   2        8.70       15.00     14.55 o 
   5  11   2       51.24       80.18     21.53 o 
   6  11   2      330.59      353.46     18.21 o 
   7  11   2        0.89       10.19     20.04 o 
   8  11   2       47.19       92.78     20.85 o 
   9  11   2       10.23        6.53     22.11 o 
  -9  12   2       52.55       49.94     21.99 o 
  -8  12   2      220.68      269.85     24.63 o 
  -7  12   2       29.55       49.48     20.85 o 
  -6  12   2        3.15        1.37     21.30 o 
  -5  12   2       55.99       39.86     16.04 o 
  -4  12   2      431.78      582.19     26.23 o 
  -3  12   2      105.34       97.81     12.45 o 
  -2  12   2       74.69       57.52     13.97 o 
  -1  12   2     1111.52      932.11     25.57 o 
   0  12   2      123.53       82.28     15.18 o 
   1  12   2      509.91      470.16     16.68 o 
   2  12   2      193.10      193.31     17.58 o 
   3  12   2       65.85       67.11     17.08 o 
   4  12   2      625.56      645.65     21.07 o 
   5  12   2      571.57      568.91     20.04 o 
   6  12   2      146.01      190.36     22.22 o 
   7  12   2       33.48       43.07     14.20 o 
   8  12   2       14.87       43.87     21.30 o 
   9  12   2      100.78       82.24     21.53 o 
  -8  13   2       14.38       40.09     22.22 o 
  -7  13   2        7.23       18.21     23.14 o 
  -6  13   2       76.19       47.53     22.79 o 
  -5  13   2      277.28      318.19     24.97 o 
  -4  13   2       18.58       22.91     22.91 o 
  -3  13   2      107.15      112.88     14.15 o 
  -2  13   2      361.06      370.65     15.13 o 
  -1  13   2      519.66      572.93     19.44 o 
   0  13   2       32.56       31.76     16.19 o 
   1  13   2      128.67      162.60     17.03 o 
   2  13   2       53.54       62.57     16.10 o 
   3  13   2        5.90        5.68     16.16 o 
   4  13   2      282.06      288.98     18.78 o 
   5  13   2      195.50      182.46     22.68 o 
   6  13   2      101.77      111.22     16.15 o 
   7  13   2       14.69       34.25     20.62 o 
   8  13   2      278.29      335.37     18.67 o 
  -8  14   2      184.00      133.44     17.75 o 
  -7  14   2        0.68       14.66     20.85 o 
  -6  14   2       81.44       89.34     22.79 o 
  -5  14   2        0.36        2.41     21.19 o 
  -4  14   2      127.23      109.15     16.49 o 
  -3  14   2      174.38      221.20     15.39 o 
  -2  14   2      244.62      264.08     14.54 o 
  -1  14   2       30.65       37.44     11.97 o 
   0  14   2      256.32      184.68     12.88 o 
   1  14   2      766.87      670.89     36.14 o 
   2  14   2       30.80       37.83     13.72 o 
   3  14   2      356.99      387.50     17.29 o 
   4  14   2       81.68       75.94     15.23 o 
   5  14   2       26.93       74.56     22.68 o 
   6  14   2       16.56       24.28     21.42 o 
   7  14   2        0.23       18.56     14.55 o 
  -7  15   2      212.12      264.47     27.60 o 
  -6  15   2       85.96       88.31     18.21 o 
  -5  15   2      115.80      141.68     16.84 o 
  -4  15   2       65.38       76.05     21.30 o 
  -3  15   2      138.58      132.79     12.92 o 
  -2  15   2        4.56       11.07     12.16 o 
  -1  15   2       66.18       43.88     11.73 o 
   0  15   2       54.74       70.18     11.72 o 
   1  15   2       28.05       34.40     15.39 o 
   2  15   2      322.90      303.94     19.54 o 
   3  15   2        2.67       -2.18     14.40 o 
   4  15   2       21.90       21.42     14.66 o 
   5  15   2        8.97       41.92     21.19 o 
   6  15   2        8.07        7.10     16.38 o 
   7  15   2       24.85       25.08     21.76 o 
  -6  16   2       22.53       46.50     22.91 o 
  -5  16   2       60.31       86.59     22.56 o 
  -4  16   2       46.42       72.04     23.25 o 
  -3  16   2       33.28       67.94     15.49 o 
  -2  16   2       68.09       64.63     14.27 o 
  -1  16   2      119.99       97.35     11.97 o 
   0  16   2       65.66       57.29     10.35 o 
   1  16   2        0.55       13.16     12.09 o 
   2  16   2        4.40        4.84     15.95 o 
   3  16   2      261.32      266.16     14.71 o 
   4  16   2       86.02       65.63     15.92 o 
   5  16   2      117.10      137.67     17.07 o 
   6  16   2       29.46       47.30     16.26 o 
  -5  17   2       30.76       24.85     24.17 o 
  -4  17   2        0.22        9.39     22.11 o 
  -3  17   2       22.95       30.93     14.78 o 
  -2  17   2        4.61       10.40     12.19 o 
  -1  17   2        5.73       -3.17     10.59 o 
   0  17   2       61.90       69.91     11.61 o 
   1  17   2        7.11       10.88     12.26 o 
   2  17   2        9.01       17.65      8.56 o 
   3  17   2        0.55       15.05     12.15 o 
   4  17   2       64.03       18.10     15.58 o 
   5  17   2       28.26       19.81     17.41 o 
  -3  18   2        2.25        4.25     12.43 o 
  -2  18   2       36.41       44.22     11.66 o 
  -1  18   2       12.06       11.34     11.81 o 
   0  18   2       54.73       89.09     12.56 o 
   1  18   2       41.12       68.78     12.70 o 
   2  18   2        0.07       13.62     11.49 o 
   3  18   2        1.40       12.07     11.76 o 
 -11   0   3      232.38      199.18     18.33 o 
  -9   0   3      190.11      205.59     25.08 o 
  -7   0   3     1261.80     1110.44     28.18 o 
  -5   0   3     6614.45     5934.48    230.56 o 
  -3   0   3      416.71      566.51     22.71 o 
  -1   0   3     3136.33     2741.34     60.48 o 
   1   0   3     3150.57     3558.44    153.08 o 
   3   0   3      263.01      316.47     23.94 o 
   5   0   3     1898.53     2709.96     49.48 o 
   7   0   3     1679.08     1717.95     33.44 o 
   9   0   3     1231.98     1179.47     22.84 o 
  11   0   3      187.02      155.41     13.51 o 
 -11   1   3      160.34      172.39     17.64 o 
 -10   1   3       25.16       20.23     15.79 o 
  -9   1   3      842.29      840.69     57.33 o 
  -8   1   3     1317.57     1203.28    114.82 o 
  -7   1   3       12.75       14.48     15.83 o 
  -6   1   3     1060.65      960.71     64.37 o 
  -5   1   3        2.08        4.75     11.42 o 
  -4   1   3       59.57       33.26      9.52 o 
  -3   1   3       11.48       15.43     11.48 o 
  -2   1   3     7274.28     7230.66     65.15 o 
  -1   1   3     1225.99     1415.34     28.44 o 
   1   1   3      770.29      934.89     18.30 o 
   2   1   3     8807.24     9671.84    366.41 o 
   3   1   3       40.11       77.13     12.08 o 
   4   1   3      297.42      252.97     45.41 o 
   5   1   3      705.73      944.02     33.33 o 
   6   1   3      943.66      849.52     29.89 o 
   7   1   3       47.77       51.59     13.77 o 
   8   1   3        9.67       24.04     10.67 o 
   9   1   3      185.06      180.40     11.10 o 
  10   1   3        4.50        6.30      9.46 o 
  11   1   3        3.37        5.40      8.56 o 
 -11   2   3       51.29       57.67     15.40 o 
 -10   2   3       49.00       54.78     13.16 o 
  -9   2   3       13.02       34.83     15.43 o 
  -8   2   3       21.33       17.30     12.26 o 
  -7   2   3      728.76      741.57     24.28 o 
  -6   2   3      114.58      131.48     16.84 o 
  -5   2   3     3741.77     3743.41    146.91 o 
  -4   2   3     4419.15     4850.00    147.70 o 
  -3   2   3     6384.49     6311.52    222.06 o 
  -2   2   3      480.17      544.20     23.74 o 
  -1   2   3      229.04      161.80     22.55 o 
   0   2   3      146.69      161.87     13.23 o 
   1   2   3    14043.97    14941.38    195.94 o 
   2   2   3     1904.19     1832.26     75.54 o 
   3   2   3       78.05       58.58     14.01 o 
   4   2   3      223.62      220.71     25.08 o 
   5   2   3       28.68       39.40     19.36 o 
   6   2   3     1626.08     2041.29     43.75 o 
   7   2   3      453.84      412.21     28.06 o 
   8   2   3       87.60       98.48     12.61 o 
   9   2   3       49.92       60.65     10.24 o 
  10   2   3       75.71       71.52     10.58 o 
  11   2   3       17.21       18.82      9.02 o 
 -11   3   3       41.93       40.83     12.51 o 
 -10   3   3       18.19       25.44     15.29 o 
  -9   3   3        0.31        8.24     15.02 o 
  -8   3   3      738.72      760.62     22.39 o 
  -7   3   3     1012.86      933.71     63.34 o 
  -6   3   3     1203.44     1261.87     66.89 o 
  -5   3   3      212.43      233.76     16.27 o 
  -4   3   3       35.85       64.35     12.77 o 
  -3   3   3        0.16        3.67     10.39 o 
  -2   3   3     1226.93     1109.62     27.11 o 
  -1   3   3    23318.50    23870.84    624.58 o 
   0   3   3    10805.04    11428.47    267.85 o 
   1   3   3       11.14       38.18     14.17 o 
   2   3   3     4667.13     4318.28    325.52 o 
   3   3   3     2070.14     2337.65    118.89 o 
   4   3   3     4642.16     4655.26     75.48 o 
   5   3   3      367.39      428.48     26.34 o 
   6   3   3      543.98      621.14     28.98 o 
   7   3   3      173.91      187.25     17.58 o 
   8   3   3      363.80      346.87     13.89 o 
   9   3   3      177.35      174.52     10.38 o 
  10   3   3       19.39       26.24      9.47 o 
  11   3   3        0.74       -4.45     10.19 o 
 -11   4   3      120.85       86.89     11.45 o 
 -10   4   3        3.69       16.01     16.54 o 
  -9   4   3       29.18       35.40     16.10 o 
  -8   4   3      302.14      277.90     15.56 o 
  -7   4   3      292.42      299.34     17.90 o 
  -6   4   3        6.92       17.33     15.72 o 
  -5   4   3     1514.86     1464.73     44.90 o 
  -4   4   3     2946.96     3518.04     82.31 o 
  -3   4   3      536.84      564.11     26.45 o 
  -2   4   3     4508.24     4797.10    117.97 o 
  -1   4   3     4399.32     4157.63     86.43 o 
   0   4   3      589.57      459.04     17.63 o 
   1   4   3     5321.40     5948.38    352.14 o 
   2   4   3      775.83      710.08     32.01 o 
   3   4   3     1605.24     1908.36     58.76 o 
   4   4   3      245.50      364.34     31.84 o 
   5   4   3       11.52       21.30     24.40 o 
   6   4   3      743.57      844.37     36.88 o 
   7   4   3      543.74      536.73     22.65 o 
   8   4   3        6.07        9.73      9.72 o 
   9   4   3      285.22      295.26     25.09 o 
  10   4   3       31.46       12.17      8.54 o 
  11   4   3      239.24      190.25     11.87 o 
 -11   5   3      110.15      115.64     12.64 o 
 -10   5   3       63.05       54.56     12.50 o 
  -9   5   3      125.24      120.12     13.39 o 
  -8   5   3       36.16       48.36     16.15 o 
  -7   5   3      895.49      916.95     20.50 o 
  -6   5   3     1616.01     1611.82     53.03 o 
  -5   5   3        4.14        7.57     17.33 o 
  -4   5   3       32.64      519.62    286.33 o 
  -3   5   3      365.36      422.03     12.51 o 
  -2   5   3       23.79       38.39     10.91 o 
  -1   5   3      149.51       76.75     11.55 o 
   0   5   3     4201.23     3717.75     34.44 o 
   1   5   3       99.26       83.48     17.47 o 
   2   5   3      437.37      456.90     31.44 o 
   3   5   3     1099.22     1031.57     32.14 o 
   4   5   3       64.04       34.25     28.18 o 
   5   5   3      201.17      220.03     30.81 o 
   6   5   3        1.03       -5.04     23.25 o 
   7   5   3      126.87      135.42     11.41 o 
   8   5   3      326.85      315.42     14.87 o 
   9   5   3       71.72       58.38     13.61 o 
  10   5   3        0.01       16.43      9.62 o 
  11   5   3       32.83       30.88     11.41 o 
 -11   6   3        3.44        2.16     14.84 o 
 -10   6   3        8.69       42.61     21.11 o 
  -9   6   3       22.59       32.23     14.44 o 
  -8   6   3      136.36      106.36     12.49 o 
  -7   6   3      751.35      865.31     92.72 o 
  -6   6   3       42.27      278.12    171.00 o 
  -5   6   3     3445.44     3941.02     93.58 o 
  -4   6   3        1.46       15.56     15.71 o 
  -3   6   3     5360.90     5908.62    236.23 o 
  -2   6   3     2032.73     2072.46    130.72 o 
  -1   6   3      710.86      630.67     15.88 o 
   0   6   3      727.62      697.72     16.83 o 
   1   6   3      104.79      143.72     17.98 o 
   2   6   3      787.48      529.08     32.41 o 
   3   6   3      178.87      197.79     21.13 o 
   4   6   3       64.16       82.24     32.07 o 
   5   6   3      146.30      121.07     34.02 o 
   6   6   3       18.82       34.58     20.70 o 
   7   6   3       10.39       14.59     11.51 o 
   8   6   3      168.76      174.76     16.95 o 
   9   6   3      249.95      281.84     17.72 o 
  10   6   3        6.84       15.67     13.29 o 
  11   6   3       77.03       66.79     12.10 o 
 -11   7   3        1.13        8.59     23.37 o 
 -10   7   3        1.28      -10.08     20.16 o 
  -9   7   3      215.29      206.28     21.30 o 
  -8   7   3       66.90       80.98     15.46 o 
  -7   7   3      258.11      305.24     22.45 o 
  -6   7   3      239.02      210.52     22.56 o 
  -5   7   3     1150.23     1283.85     30.35 o 
  -4   7   3        2.64       22.11     21.42 o 
  -3   7   3     3519.18     4367.52     75.31 o 
  -2   7   3       91.02       92.53     11.78 o 
  -1   7   3      727.49      680.23     16.87 o 
   0   7   3     1876.08     1822.86     54.61 o 
   1   7   3      263.73      364.94     20.25 o 
   2   7   3     4972.52     5100.81    205.82 o 
   3   7   3        3.92      -15.60     18.85 o 
   4   7   3      150.17      116.48     43.64 o 
   6   7   3      383.38      423.33     23.25 o 
   7   7   3      307.33      265.51     19.31 o 
   8   7   3       40.57       38.14     12.35 o 
   9   7   3       22.80       31.44     11.89 o 
  10   7   3        5.50       16.63     12.45 o 
 -10   8   3        0.46        5.15     21.07 o 
  -9   8   3        1.96       12.03     19.59 o 
  -8   8   3       80.19       58.30     15.23 o 
  -7   8   3        0.03       -1.49     15.00 o 
  -6   8   3      164.19      183.60     17.52 o 
  -5   8   3       59.25       88.31     21.65 o 
  -4   8   3     2127.05     2437.59     37.80 o 
  -3   8   3      142.25      119.49     18.02 o 
  -2   8   3     2132.45     1959.34    141.51 o 
  -1   8   3      459.61      397.97     13.61 o 
   0   8   3     1927.45     1874.23     23.66 o 
   1   8   3     1357.87     1291.04     28.52 o 
   2   8   3      549.76      422.07     21.30 o 
   3   8   3     1428.31     1310.31     47.13 o 
   6   8   3        0.70       29.78     21.07 o 
   7   8   3      304.32      341.67     21.53 o 
   8   8   3      488.91      520.46     19.59 o 
   9   8   3       20.38       53.49     19.59 o 
  10   8   3       70.28       81.32     21.42 o 
 -10   9   3      107.30      103.66     21.76 o 
  -9   9   3        1.80        0.69     20.16 o 
  -8   9   3        8.91       54.98     21.30 o 
  -7   9   3       13.10       18.90     15.23 o 
  -6   9   3       27.29       31.04     23.14 o 
  -5   9   3      166.57      135.73     16.49 o 
  -4   9   3       46.05       49.94     15.92 o 
  -3   9   3      773.97      745.55     58.51 o 
  -2   9   3     1803.97     1676.59     94.38 o 
  -1   9   3      384.73      423.91     17.77 o 
   0   9   3     1483.82     1282.07     23.79 o 
   1   9   3       83.57       97.85     15.74 o 
   2   9   3     2445.05     2380.43     53.49 o 
   3   9   3      467.68      577.73     36.08 o 
   5   9   3       59.65       31.73     14.66 o 
   6   9   3      169.32      168.48     16.84 o 
   7   9   3      333.09      352.66     23.25 o 
   8   9   3       16.26       16.15     14.09 o 
   9   9   3       31.41       34.82     20.16 o 
  10   9   3        3.48       -2.63     14.32 o 
 -10  10   3       44.99       46.96     21.65 o 
  -9  10   3       43.91       42.84     14.78 o 
  -8  10   3       79.31       69.64     20.85 o 
  -7  10   3      786.67      919.16     27.37 o 
  -6  10   3      822.20      850.67     22.91 o 
  -5  10   3      185.94      271.80     24.63 o 
  -4  10   3      394.84      325.97     18.44 o 
  -3  10   3     1736.06     1556.95     27.84 o 
  -2  10   3        0.13        5.15     12.30 o 
  -1  10   3      117.04      154.99     14.92 o 
   0  10   3      130.89       92.73     12.34 o 
   1  10   3       12.69        6.41     22.22 o 
   2  10   3      105.53       89.11     23.48 o 
   3  10   3     2253.36     2594.05     63.22 o 
   4  10   3      462.83      443.15     19.24 o 
   5  10   3       44.28       42.61     22.91 o 
   6  10   3       27.12       10.88     20.39 o 
   7  10   3       33.91       18.33     20.04 o 
   8  10   3      103.05       76.97     13.74 o 
   9  10   3      150.55      180.05     21.19 o 
  -9  11   3      393.17      400.08     25.89 o 
  -8  11   3       13.60       37.22     14.89 o 
  -7  11   3      404.38      475.67     25.31 o 
  -6  11   3       52.24       65.63     22.68 o 
  -5  11   3      103.56      135.50     23.02 o 
  -4  11   3        1.05       31.96     22.91 o 
  -3  11   3        0.74        1.77     12.47 o 
  -2  11   3       42.04       16.48     12.35 o 
  -1  11   3      150.52      181.95     12.68 o 
   0  11   3       38.12       38.33     11.11 o 
   1  11   3       14.02       34.00     15.26 o 
   2  11   3      122.79      135.91     13.22 o 
   3  11   3        0.92        0.44     15.36 o 
   4  11   3      446.63      408.56     19.36 o 
   5  11   3        0.14       -7.33     20.27 o 
   6  11   3      210.16      185.44     16.26 o 
   7  11   3      212.67      204.22     16.15 o 
   8  11   3       90.79       91.86     15.69 o 
   9  11   3       10.33       14.66     20.96 o 
  -9  12   3       54.67       55.32     16.38 o 
  -8  12   3      195.88      163.90     18.21 o 
  -7  12   3        2.89        2.41     14.78 o 
  -6  12   3      113.73      106.98     22.33 o 
  -5  12   3      222.00      235.37     22.91 o 
  -4  12   3      670.30      653.55     27.03 o 
  -3  12   3       87.86      134.90     14.32 o 
  -2  12   3     2357.04     2029.39     71.01 o 
  -1  12   3       41.82       46.89     13.91 o 
   0  12   3      560.33      526.14     27.95 o 
   1  12   3      184.67      159.38     16.88 o 
   2  12   3        0.63       -0.10     14.94 o 
   3  12   3      179.65      212.11     14.81 o 
   4  12   3       35.01       12.68     20.62 o 
   5  12   3       38.06       25.20     21.88 o 
   6  12   3      140.90      176.16     21.53 o 
   7  12   3       45.99       26.11     20.62 o 
   8  12   3        9.16        1.49     21.53 o 
   9  12   3       86.04       66.78     22.33 o 
  -8  13   3       12.48       28.41     22.45 o 
  -7  13   3       44.16       47.07     16.95 o 
  -6  13   3        6.70       20.50     21.19 o 
  -5  13   3      109.30      131.72     23.71 o 
  -4  13   3       26.89        2.63     22.11 o 
  -3  13   3       18.56       27.03     13.68 o 
  -2  13   3      160.20       98.32     13.05 o 
  -1  13   3      191.92      159.81     13.27 o 
   0  13   3      318.60      288.65     12.89 o 
   1  13   3       31.74       29.48     10.75 o 
   2  13   3       46.77       47.64     13.52 o 
   3  13   3      151.95      167.70     17.66 o 
   4  13   3       26.85       13.94     28.98 o 
   5  13   3       56.32       16.04     15.23 o 
   6  13   3       53.64       35.96     21.76 o 
   7  13   3        4.99       21.76     15.23 o 
   8  13   3       27.44       42.61     22.56 o 
  -8  14   3       33.26        7.79     22.91 o 
  -7  14   3      213.05      194.14     19.24 o 
  -6  14   3      231.03      296.65     25.31 o 
  -5  14   3       65.28       82.47     21.99 o 
  -4  14   3      134.85      170.20     15.81 o 
  -3  14   3       23.62       38.14     13.04 o 
  -2  14   3      889.91      786.56     22.66 o 
  -1  14   3        3.04        8.11     11.63 o 
   0  14   3       65.37       82.46     10.76 o 
   1  14   3     1118.02     1237.51     19.06 o 
   2  14   3      189.93      231.34     18.49 o 
   3  14   3      652.24      696.53     22.88 o 
   4  14   3       14.95       32.62     14.92 o 
   5  14   3      227.69      217.96     17.87 o 
   6  14   3        1.82       16.26     15.46 o 
   7  14   3        0.51       12.48     20.73 o 
  -7  15   3        0.14        0.00     15.81 o 
  -6  15   3        0.35       21.65     21.76 o 
  -5  15   3        2.29      -15.92     22.33 o 
  -4  15   3        6.55       -1.60     13.97 o 
  -3  15   3       72.70       86.29     14.85 o 
  -2  15   3      128.76      139.45     13.37 o 
  -1  15   3       29.42       49.87     11.54 o 
   0  15   3       27.17       26.37     11.52 o 
   1  15   3       17.48       28.69     10.70 o 
   2  15   3      311.89      272.18     11.56 o 
   3  15   3       24.60       31.85     12.51 o 
   4  15   3      278.70      260.92     18.33 o 
   5  15   3       20.53       24.85     15.46 o 
   6  15   3      205.22      228.73     18.33 o 
   7  15   3       12.91       -2.86     15.00 o 
  -6  16   3       76.44       84.53     23.37 o 
  -5  16   3       37.93       29.21     17.87 o 
  -4  16   3        1.85       23.48     20.96 o 
  -3  16   3      119.86      113.67     15.47 o 
  -2  16   3       13.69       26.29     12.68 o 
  -1  16   3        1.49       20.04     11.66 o 
   0  16   3       19.34       43.35     11.90 o 
   1  16   3       93.17       90.65     18.56 o 
   2  16   3      128.17      130.02     13.89 o 
   3  16   3       90.37       73.53     10.78 o 
   4  16   3        0.91       21.99     22.11 o 
   5  16   3       80.00       73.07     23.02 o 
   6  16   3       10.62       23.82     22.33 o 
  -5  17   3       19.06       52.46     24.97 o 
  -4  17   3       75.67       67.81     15.69 o 
  -3  17   3        5.62       15.03     14.10 o 
  -2  17   3      119.49      148.52     13.45 o 
  -1  17   3       47.83       74.02     12.10 o 
   0  17   3       41.32       77.98     12.42 o 
   1  17   3        5.80       13.23     12.19 o 
   2  17   3        9.89        9.81      9.41 o 
   3  17   3       24.54       27.42     11.41 o 
   4  17   3       28.19       37.90     15.24 o 
   5  17   3       10.14       19.14     11.99 o 
  -3  18   3       51.18       52.70     13.69 o 
  -2  18   3       21.34       33.00     11.62 o 
  -1  18   3       55.92       58.75     10.98 o 
   0  18   3        8.68        3.54     10.30 o 
   1  18   3       82.59       72.87     11.32 o 
   2  18   3       52.86       68.10     13.63 o 
   3  18   3      110.90      109.37     11.24 o 
 -10   0   4       26.03       12.37     22.91 o 
  -8   0   4      720.79      722.85     29.89 o 
  -6   0   4     1125.10     1240.65     22.06 o 
  -4   0   4      101.28       95.16     18.14 o 
  -2   0   4        4.03       12.97     18.77 o 
   0   0   4      973.99     1123.00     39.46 o 
   2   0   4      464.32      577.11     32.01 o 
   4   0   4     1995.90     2447.90     46.04 o 
   6   0   4      723.24      862.58     28.63 o 
   8   0   4      520.84      568.56     27.15 o 
  10   0   4       11.25       10.09     14.30 o 
 -11   1   4       11.68       17.72     13.02 o 
 -10   1   4      176.62      160.78     14.12 o 
  -9   1   4       10.65       17.40     16.51 o 
  -8   1   4        4.64       18.03     13.86 o 
  -7   1   4     2231.43     2153.64     29.23 o 
  -6   1   4     2191.60     2043.20     60.16 o 
  -5   1   4       50.36       23.32      9.60 o 
  -4   1   4     3677.88     3361.48     82.11 o 
  -3   1   4      212.15      250.97     13.49 o 
  -2   1   4    21826.15    23019.23    378.63 o 
  -1   1   4     3454.02     3492.64     88.33 o 
   0   1   4     1867.88     1600.93     39.69 o 
   1   1   4      860.73      900.91     16.19 o 
   2   1   4     1831.56     1967.32     50.37 o 
   3   1   4      430.85      438.06     16.46 o 
   4   1   4      366.39      353.92     17.49 o 
   5   1   4      530.24      619.42     57.33 o 
   6   1   4       23.59       36.13     14.33 o 
   7   1   4       66.26       99.55     14.17 o 
   8   1   4      262.29      241.45     13.60 o 
   9   1   4        4.96       17.54      8.76 o 
  10   1   4       56.38       68.98      9.59 o 
  11   1   4        7.09        8.81      8.38 o 
 -11   2   4       17.28       13.04     15.46 o 
 -10   2   4       91.19       98.19     16.63 o 
  -9   2   4      163.12      181.35     17.09 o 
  -8   2   4      150.64      140.58     14.85 o 
  -7   2   4     1633.90     1584.88     80.63 o 
  -6   2   4     1048.40     1006.19     33.50 o 
  -5   2   4      401.18      473.73     16.38 o 
  -4   2   4     1166.94     1321.49     41.43 o 
  -3   2   4      664.38      662.30     20.57 o 
  -2   2   4      372.04      384.52     17.61 o 
  -1   2   4     6422.31     6267.75    165.05 o 
   0   2   4     4055.23     3979.46    213.07 o 
   1   2   4    73912.05    74615.80   3275.05 o 
   2   2   4      940.37      983.75     18.51 o 
   3   2   4     3707.14     4521.73     58.94 o 
   4   2   4        4.82       37.47     14.94 o 
   5   2   4     2747.35     3203.72    387.31 o 
   6   2   4       11.40       12.24     11.12 o 
   7   2   4      440.38      490.40     33.04 o 
   8   2   4        0.00       13.15     11.26 o 
   9   2   4       38.13       36.12      8.17 o 
  10   2   4      200.42      203.84     10.33 o 
  11   2   4      150.65      124.83     11.69 o 
 -11   3   4      185.41      189.88     17.05 o 
 -10   3   4      257.92      237.08     17.60 o 
  -9   3   4      160.25      157.03     14.28 o 
  -8   3   4      539.02      492.80     19.70 o 
  -7   3   4     1962.93     1944.64     29.13 o 
  -6   3   4      163.25      151.99     14.25 o 
  -5   3   4      806.92      836.85     22.35 o 
  -4   3   4     1649.33     1826.33     55.20 o 
  -3   3   4     1509.06     1835.99     53.46 o 
  -2   3   4     3253.68     3403.96     33.00 o 
  -1   3   4      887.58     1009.79     29.76 o 
   0   3   4    37740.18    34012.29    304.06 o 
   1   3   4     6910.59     6411.57    346.30 o 
   2   3   4       20.94       28.95     43.09 o 
   3   3   4     2439.09     2567.14    104.75 o 
   4   3   4       48.62       32.66     14.13 o 
   5   3   4      235.54      253.03     14.06 o 
   6   3   4      522.01      562.18     16.61 o 
   7   3   4      963.78     1183.08     92.15 o 
   8   3   4      109.97      112.93      9.44 o 
   9   3   4       69.65       71.02     10.21 o 
  10   3   4       16.22        9.29     10.91 o 
  11   3   4       52.22       57.19     10.51 o 
 -11   4   4       88.76       87.88     18.27 o 
 -10   4   4        5.26        2.29     14.82 o 
  -9   4   4      474.38      497.39     26.97 o 
  -8   4   4      169.20      165.46     16.85 o 
  -7   4   4      225.78      227.03     17.49 o 
  -6   4   4       50.06       65.93     13.75 o 
  -5   4   4     1784.43     1720.92     54.06 o 
  -4   4   4     2362.48     2631.45     58.41 o 
  -3   4   4      483.05      506.70     29.51 o 
  -2   4   4     2430.19     2387.39     73.62 o 
  -1   4   4     2261.77     2356.83     31.01 o 
   0   4   4       31.63       27.09     10.89 o 
   1   4   4     1128.88      912.48     61.71 o 
   2   4   4      340.44      146.12     11.15 o 
   3   4   4     5797.30     6985.07    400.77 o 
   4   4   4      193.62      236.33     17.09 o 
   5   4   4      930.51     1033.93     38.37 o 
   6   4   4      474.78      541.19     29.67 o 
   7   4   4      730.06      840.25     35.62 o 
   8   4   4       29.57       45.41      9.77 o 
   9   4   4      111.46       99.74     10.38 o 
  10   4   4       70.45       59.15      9.49 o 
  11   4   4        7.85       11.24      8.34 o 
 -11   5   4        3.55        3.15     11.63 o 
 -10   5   4       41.07       50.03     13.91 o 
  -9   5   4       13.12        2.90     12.22 o 
  -8   5   4        0.41       12.03     14.52 o 
  -7   5   4       54.66       29.82     15.73 o 
  -6   5   4       71.89      101.69     14.10 o 
  -5   5   4     3287.24     3468.37     95.19 o 
  -4   5   4     4399.52     4834.96    178.38 o 
  -3   5   4      655.93      621.54     15.85 o 
  -2   5   4     6784.47     6200.34    210.35 o 
  -1   5   4      965.67     1068.22     16.72 o 
   0   5   4     4636.36     4844.06    120.59 o 
   1   5   4      435.98      524.59     18.93 o 
   2   5   4       92.53      137.90     12.74 o 
   3   5   4     1009.65     1133.21     43.12 o 
   4   5   4       93.57       99.72     16.80 o 
   5   5   4     1314.09     1345.93     48.11 o 
   6   5   4        0.24        6.64     23.71 o 
   7   5   4      264.22      268.82     27.83 o 
   8   5   4       57.41       38.38     12.65 o 
   9   5   4      217.88      224.36     13.97 o 
  10   5   4       83.46       80.14     10.05 o 
  11   5   4        1.44        8.07      8.69 o 
 -11   6   4       25.96       13.29     14.75 o 
 -10   6   4      294.15      294.08     16.69 o 
  -9   6   4        1.82        9.02     15.59 o 
  -8   6   4      321.26      305.81     19.05 o 
  -7   6   4       86.53       76.65     17.35 o 
  -6   6   4     2037.75     2194.25     67.46 o 
  -5   6   4      105.02      152.73     16.84 o 
  -4   6   4      507.99      464.15     17.49 o 
  -3   6   4      285.85      295.65     12.57 o 
  -2   6   4     1351.81     1372.53     52.75 o 
  -1   6   4      141.06      146.57     12.01 o 
   0   6   4      384.80      328.37     14.64 o 
   1   6   4       50.93       99.86     13.65 o 
   2   6   4      160.15      142.31     13.86 o 
   3   6   4      485.03      621.31     30.30 o 
   4   6   4      873.72      882.69     29.30 o 
   5   6   4       64.10       34.36     27.49 o 
   6   6   4      400.89      311.77     30.47 o 
   7   6   4       98.99       88.38     19.26 o 
   8   6   4      228.07      204.28     14.74 o 
   9   6   4       30.54       34.93     10.37 o 
  10   6   4       42.97       45.67     10.24 o 
  11   6   4        0.27       10.65     12.00 o 
 -10   7   4        5.66       20.25     13.27 o 
  -9   7   4        3.58       22.38     15.96 o 
  -8   7   4       23.11       39.26     12.75 o 
  -7   7   4      178.66      198.98     15.71 o 
  -6   7   4        8.70       18.56     20.96 o 
  -5   7   4     1179.93     1302.02     72.67 o 
  -4   7   4     1381.01     1239.24     17.25 o 
  -3   7   4        4.32        7.34     13.33 o 
  -2   7   4      631.48      589.45     39.49 o 
  -1   7   4      737.59      719.01     15.98 o 
   0   7   4       19.55       12.03     11.03 o 
   1   7   4     6362.05     6316.18    143.17 o 
   2   7   4       89.08       75.40     18.06 o 
   3   7   4     1622.40     1857.84    179.65 o 
   4   7   4      318.37      290.08     23.12 o 
   5   7   4       40.56       44.78     33.56 o 
   6   7   4      528.35      431.23     42.38 o 
   7   7   4     2011.47     1939.56    141.51 o 
   8   7   4       22.13       26.28     14.83 o 
   9   7   4      186.92      161.29     10.92 o 
  10   7   4       63.56       49.86     10.44 o 
 -10   8   4      136.91      148.21     17.07 o 
  -9   8   4      226.85      264.47     21.88 o 
  -8   8   4       84.71       70.10     15.69 o 
  -7   8   4      434.91      516.91     19.47 o 
  -6   8   4      288.15      365.26     24.05 o 
  -5   8   4       26.00       49.25     21.42 o 
  -4   8   4      761.56      641.01     19.76 o 
  -3   8   4      879.75      940.38     36.18 o 
  -2   8   4       93.30       85.48     11.84 o 
  -1   8   4      192.51      211.81     11.27 o 
   0   8   4       47.35       33.41     10.99 o 
   1   8   4      188.75      204.14     12.07 o 
   2   8   4      348.55      378.15     23.19 o 
   3   8   4     1460.86     1277.59    103.60 o 
   4   8   4        2.05        1.46     19.70 o 
   5   8   4     1160.51     1030.15     74.11 o 
   7   8   4      161.16      203.65     21.30 o 
   8   8   4      126.41      123.59     22.33 o 
   9   8   4       24.18       28.48     11.48 o 
  10   8   4       33.93       25.22     12.08 o 
 -10   9   4        0.61       10.77     15.69 o 
  -9   9   4      146.72      164.93     21.65 o 
  -8   9   4        5.18        6.53     15.12 o 
  -7   9   4      263.99      328.72     23.37 o 
  -6   9   4      394.68      434.21     26.92 o 
  -5   9   4       34.87       40.55     20.96 o 
  -4   9   4      156.96      104.93     14.53 o 
  -3   9   4      852.96      967.94     40.43 o 
  -2   9   4     1671.82     1617.85     80.72 o 
  -1   9   4     1008.87     1004.93     36.42 o 
   0   9   4       16.07       21.74     11.91 o 
   1   9   4       12.94       25.21     11.67 o 
   2   9   4     1533.37     1520.19     76.00 o 
   3   9   4      211.62      236.95     20.64 o 
   4   9   4     1185.24     1112.33     50.17 o 
   6   9   4        1.29        5.15     20.96 o 
   7   9   4     1252.20     1325.31     24.85 o 
   8   9   4        8.29       17.30     20.62 o 
   9   9   4      434.92      465.54     33.50 o 
  10   9   4       87.36       81.63     12.19 o 
 -10  10   4        5.67        7.33     15.81 o 
  -9  10   4        0.55        2.86     20.27 o 
  -8  10   4      281.44      353.12     23.59 o 
  -7  10   4       41.27       29.78     21.99 o 
  -6  10   4      417.76      346.71     18.67 o 
  -5  10   4        6.50       -4.70     15.81 o 
  -4  10   4      799.65      663.81     22.05 o 
  -3  10   4        1.99        5.35     11.35 o 
  -2  10   4      215.55      210.46     15.71 o 
  -1  10   4      882.05      857.37     49.31 o 
   0  10   4       56.40       45.05     10.15 o 
   1  10   4       51.68       41.64     11.57 o 
   2  10   4       75.26       83.41     15.89 o 
   3  10   4      682.12      787.10     37.80 o 
   4  10   4       20.97       80.41     31.38 o 
   6  10   4       44.71       36.31     14.66 o 
   7  10   4      281.84      291.50     16.61 o 
   8  10   4        0.76        1.95     18.90 o 
   9  10   4       45.84       58.79     10.82 o 
  -9  11   4       98.41       91.86     15.92 o 
  -8  11   4        0.24      -15.81     15.81 o 
  -7  11   4      184.57      172.04     17.18 o 
  -6  11   4      104.95       82.93     22.79 o 
  -5  11   4      183.22      249.46     24.40 o 
  -4  11   4     2406.79     2429.02    235.63 o 
  -3  11   4       40.17       50.34     13.20 o 
  -2  11   4      617.60      560.93     43.41 o 
  -1  11   4       28.07       24.44     13.30 o 
   0  11   4      362.06      366.30     16.62 o 
   1  11   4      186.23      199.21     15.08 o 
   2  11   4      287.70      250.26     24.17 o 
   3  11   4        0.17        5.96     20.85 o 
   4  11   4      301.96      266.25     15.97 o 
   5  11   4        0.08      -11.11     20.04 o 
   6  11   4        5.32       -2.52     19.93 o 
   7  11   4       55.32       51.66     19.47 o 
   8  11   4        0.94       24.40     14.66 o 
   9  11   4        3.54       -6.49     14.70 o 
  -9  12   4      232.34      265.96     23.25 o 
  -8  12   4      484.62      607.51     26.80 o 
  -7  12   4       19.35       27.72     21.53 o 
  -6  12   4       30.92       69.18     22.56 o 
  -5  12   4        1.01        0.57     21.65 o 
  -4  12   4       69.62       77.31     14.41 o 
  -3  12   4      371.92      325.94     26.09 o 
  -2  12   4      393.95      401.82     17.36 o 
  -1  12   4     1133.25     1091.47     33.63 o 
   0  12   4       37.19       38.54     10.52 o 
   1  12   4      515.39      594.78     35.33 o 
   2  12   4       17.47       11.58      9.91 o 
   3  12   4      159.11      150.56     16.83 o 
   4  12   4      128.01       90.43     13.96 o 
   5  12   4      164.23      159.89     21.42 o 
   6  12   4       19.76        0.92     20.27 o 
   7  12   4        2.90       -2.52     13.52 o 
   8  12   4        6.36       24.97     21.30 o 
   9  12   4       14.39       43.30     14.23 o 
  -8  13   4       17.74       22.45     16.04 o 
  -7  13   4        2.85       30.70     22.91 o 
  -6  13   4      124.55      132.86     15.81 o 
  -5  13   4       10.67       21.65     23.25 o 
  -4  13   4        0.11        7.28     13.19 o 
  -3  13   4      833.76      800.87     29.47 o 
  -2  13   4        0.06       16.04     11.84 o 
  -1  13   4      507.78      576.81     18.52 o 
   0  13   4      891.81      876.62     17.47 o 
   1  13   4      136.64      143.86     11.66 o 
   2  13   4      959.29      898.40     16.88 o 
   3  13   4      182.96      168.90     13.72 o 
   4  13   4       64.63       41.34     14.02 o 
   5  13   4       96.98      107.44     21.65 o 
   6  13   4      315.47      291.84     16.72 o 
   7  13   4      220.14      301.35     22.56 o 
   8  13   4        7.05       18.15     12.14 o 
  -7  14   4       18.92       13.40     23.14 o 
  -6  14   4      380.45      389.08     19.01 o 
  -5  14   4       25.89       11.11     22.56 o 
  -4  14   4      126.93      138.82     14.73 o 
  -3  14   4      312.34      242.21     15.52 o 
  -2  14   4        1.73       16.87     11.94 o 
  -1  14   4        0.07        5.37      9.92 o 
   0  14   4       30.36       69.10     12.10 o 
   1  14   4      309.85      304.75     14.67 o 
   2  14   4       47.91       60.92     13.12 o 
   3  14   4      707.21      795.83     17.03 o 
   4  14   4       50.19       57.83     15.86 o 
   5  14   4      259.14      291.96     23.59 o 
   6  14   4        1.85      -10.65     21.53 o 
   7  14   4       59.57       46.64     12.58 o 
  -7  15   4        4.22      -19.47     22.45 o 
  -6  15   4       15.93       -1.26     17.30 o 
  -5  15   4        1.81      -14.09     23.37 o 
  -4  15   4       25.62        7.89     13.62 o 
  -3  15   4       11.37       26.16     14.08 o 
  -2  15   4       74.90       49.34     11.79 o 
  -1  15   4      189.05      144.95     12.15 o 
   0  15   4       99.20       80.69     10.39 o 
   1  15   4        2.35        9.35      9.80 o 
   2  15   4      261.98      229.74     12.50 o 
   3  15   4       28.04       20.01     11.05 o 
   4  15   4       93.11      113.20     13.49 o 
   5  15   4       40.62       27.19     14.14 o 
   6  15   4       73.65       78.28     24.40 o 
   7  15   4        2.21        4.97     11.97 o 
  -6  16   4       26.28       25.54     23.02 o 
  -5  16   4        2.88       28.29     22.68 o 
  -4  16   4       14.37       18.10     19.39 o 
  -3  16   4      118.32       87.00     15.24 o 
  -2  16   4      108.48      101.35     11.68 o 
  -1  16   4      220.43      163.22     17.49 o 
   0  16   4        3.57       12.68     11.43 o 
   1  16   4      353.96      396.36     20.59 o 
   2  16   4       71.92       64.90     12.72 o 
   3  16   4      274.74      277.35     13.15 o 
   4  16   4       27.36       45.66     10.64 o 
   5  16   4      104.43       89.72     15.36 o 
   6  16   4       67.72       39.55     14.42 o 
  -5  17   4       87.08       72.16     18.78 o 
  -4  17   4       46.99       42.38     22.22 o 
  -3  17   4        4.18        2.63     11.46 o 
  -2  17   4       49.94       86.55     12.68 o 
  -1  17   4       70.77       79.53     12.44 o 
   0  17   4      157.36      170.62     13.12 o 
   1  17   4       59.02       33.11     12.13 o 
   2  17   4      126.13      117.49     11.80 o 
   3  17   4       63.29       67.12     11.34 o 
   4  17   4      113.87       90.36     12.82 o 
  -3  18   4      130.76      157.53     17.06 o 
  -2  18   4       13.66       23.24     13.13 o 
  -1  18   4      144.30      112.85     11.43 o 
   0  18   4       28.27       19.40     12.12 o 
   1  18   4       15.09       30.31     16.78 o 
   2  18   4        0.88       10.46     12.53 o 
   3  18   4       58.90       84.69     12.60 o 
 -11   0   5       77.76       81.89     23.14 o 
  -9   0   5      307.59      286.00     25.31 o 
  -7   0   5      179.87      200.33     25.89 o 
  -5   0   5     2346.92     2599.27     40.89 o 
  -3   0   5     6063.77     6256.53    312.80 o 
  -1   0   5   116520.28   122342.73   6666.88 o 
   1   0   5      156.27      166.20     13.92 o 
   3   0   5      581.12      551.41     44.44 o 
   5   0   5      557.78      696.16     27.83 o 
   7   0   5        6.38        7.90     20.04 o 
   9   0   5      265.54      258.54     16.39 o 
  11   0   5        0.00       12.31     14.56 o 
 -11   1   5        5.07       13.14     15.59 o 
 -10   1   5        0.03       22.85     15.79 o 
  -9   1   5      453.19      461.09     47.30 o 
  -8   1   5       97.34      127.73     17.98 o 
  -7   1   5      863.55      890.23     22.25 o 
  -6   1   5     2012.61     2038.62     82.73 o 
  -5   1   5      685.42      653.75     20.85 o 
  -4   1   5     5464.32     5222.66    191.10 o 
  -3   1   5       16.90       13.23     10.40 o 
  -2   1   5     8592.05     9029.18    270.02 o 
  -1   1   5     1307.10     1421.23     38.07 o 
   0   1   5       53.21       69.78     10.54 o 
   1   1   5     1970.42     2333.12     37.54 o 
   2   1   5      229.29      257.04     11.12 o 
   3   1   5      889.99     1173.57     18.69 o 
   4   1   5      240.38      377.02     19.41 o 
   5   1   5       25.36       16.72     14.37 o 
   6   1   5      220.48      214.71     22.39 o 
   7   1   5        0.11        2.00      8.99 o 
   8   1   5       20.55       18.31     11.72 o 
   9   1   5      119.61      124.55      9.89 o 
  10   1   5       10.89       13.88      9.32 o 
  11   1   5        0.24       -1.34     10.10 o 
 -11   2   5        1.07        4.58     15.34 o 
 -10   2   5       14.18       11.59     15.90 o 
  -9   2   5       19.42       26.59     13.35 o 
  -8   2   5       48.10       67.76     14.20 o 
  -7   2   5       44.64       78.69     16.94 o 
  -6   2   5      289.82      310.34     12.75 o 
  -5   2   5       18.65       10.61     10.01 o 
  -4   2   5      102.15      123.57     12.38 o 
  -3   2   5      134.10      126.56     10.74 o 
  -2   2   5      227.90      248.26     11.70 o 
  -1   2   5      831.29      600.43     43.50 o 
   0   2   5       56.57       67.17      9.65 o 
   1   2   5     7764.54     7771.05   1136.40 o 
   2   2   5     1796.27     2327.02     36.01 o 
   3   2   5       68.20       56.51     11.26 o 
   4   2   5     2478.17     2996.44     79.55 o 
   5   2   5       94.42       73.18     12.27 o 
   6   2   5        4.74       24.05     13.36 o 
   7   2   5        6.79       15.59     13.17 o 
   8   2   5      467.21      508.05     18.54 o 
   9   2   5       28.07       32.47      9.24 o 
  10   2   5      168.50      159.15     10.32 o 
  11   2   5        1.16        4.43      9.16 o 
 -11   3   5      143.60      139.03     31.04 o 
 -10   3   5       86.33       83.44     13.79 o 
  -9   3   5      255.35      216.59     16.93 o 
  -8   3   5      669.80      710.64     20.60 o 
  -7   3   5      713.36      719.08     20.45 o 
  -6   3   5     4188.42     4319.08    142.01 o 
  -5   3   5     1803.77     1996.69     60.33 o 
  -4   3   5     7772.80     8108.05    241.12 o 
  -3   3   5     2111.99     2391.49    102.25 o 
  -2   3   5      422.11      541.84     16.91 o 
  -1   3   5      376.48      454.45     17.86 o 
   0   3   5      199.62      340.14     12.26 o 
   1   3   5      229.79      193.15     10.19 o 
   2   3   5       57.82       19.61     10.84 o 
   3   3   5     1039.10     1197.89     37.00 o 
   4   3   5       21.81       57.02     10.39 o 
   5   3   5       22.32       20.17     13.93 o 
   6   3   5      905.54     1077.81     48.39 o 
   7   3   5      336.11      397.47     16.40 o 
   8   3   5      237.14      269.25     18.78 o 
   9   3   5      312.06      325.66     15.24 o 
  10   3   5       10.45       18.52     10.29 o 
  11   3   5        9.13       15.82     11.01 o 
 -11   4   5       54.16       72.19     16.11 o 
 -10   4   5       71.71       99.72     19.87 o 
  -9   4   5        5.43       15.66     16.05 o 
  -8   4   5      274.97      192.39     13.74 o 
  -7   4   5        2.24       -1.70     15.52 o 
  -6   4   5      143.17      141.03     11.94 o 
  -5   4   5        1.78       -2.44     10.83 o 
  -4   4   5     2044.64     2441.61     52.92 o 
  -3   4   5     7294.40     7869.98    187.74 o 
  -2   4   5      140.08      133.96     19.44 o 
  -1   4   5     9646.64     9092.49    251.83 o 
   0   4   5     1090.73      975.13     16.22 o 
   1   4   5     2321.62     2373.08    138.62 o 
   2   4   5      359.90      433.92     15.35 o 
   3   4   5        0.20       -5.30     11.27 o 
   4   4   5      588.99      641.00     15.01 o 
   5   4   5      386.25      438.04     16.22 o 
   6   4   5      412.25      458.76     36.71 o 
   7   4   5      281.46      291.91     15.95 o 
   8   4   5     1025.01      906.35    115.00 o 
   9   4   5      106.92      103.20      9.49 o 
  10   4   5      195.87      205.49     11.70 o 
  11   4   5        1.30       -0.83      9.04 o 
 -11   5   5      128.57      102.67     16.28 o 
 -10   5   5       19.92        8.32     12.18 o 
  -9   5   5       70.80       77.85     16.78 o 
  -8   5   5       87.22       83.08     17.01 o 
  -7   5   5        0.26        3.74     15.19 o 
  -6   5   5      170.62      170.19     11.81 o 
  -5   5   5      717.15      826.69     24.75 o 
  -4   5   5      436.64      431.10     13.25 o 
  -3   5   5     3284.99     3539.19     83.57 o 
  -2   5   5     2843.76     3061.06     93.34 o 
  -1   5   5      148.06      190.85     10.93 o 
   0   5   5     1025.27     1090.09     36.80 o 
   1   5   5      876.24      793.27     59.60 o 
   2   5   5       18.87       27.04     11.45 o 
   3   5   5     1493.50     1534.95     66.80 o 
   4   5   5      151.05      154.53     12.35 o 
   5   5   5     1977.16     2090.08    226.10 o 
   6   5   5      439.90      450.39     66.60 o 
   7   5   5       12.61       10.37     10.87 o 
   8   5   5      262.03      246.04     13.07 o 
   9   5   5        0.24       13.58      9.74 o 
  10   5   5        9.27        3.53      8.45 o 
  11   5   5        1.61       -2.18      9.64 o 
 -11   6   5        4.52        6.91     12.08 o 
 -10   6   5        0.23        2.67     12.99 o 
  -9   6   5       21.52       14.11     15.69 o 
  -8   6   5      351.50      308.85     26.00 o 
  -7   6   5       53.08       67.26     16.01 o 
  -6   6   5      138.64      127.07     14.78 o 
  -5   6   5      316.53      382.25     11.93 o 
  -4   6   5      145.67      135.72     10.38 o 
  -3   6   5      631.36      531.04     26.34 o 
  -2   6   5        8.70        9.12     10.20 o 
  -1   6   5     2027.15     1863.16     66.04 o 
   0   6   5      891.49      880.98     18.60 o 
   1   6   5    13297.91    14743.13    714.21 o 
   2   6   5        0.31       12.30      9.38 o 
   3   6   5      855.45      790.26     42.40 o 
   4   6   5     3554.03     3758.71    136.51 o 
   5   6   5       43.04       56.74     15.97 o 
   6   6   5        0.62        8.88     25.03 o 
   7   6   5      302.90      324.92     44.61 o 
   8   6   5       49.40       56.02     13.60 o 
   9   6   5        0.00        2.95      8.94 o 
  10   6   5       62.11       64.19      9.98 o 
 -10   7   5       93.52      105.69     17.12 o 
  -9   7   5      261.76      246.63     17.69 o 
  -8   7   5      187.77      170.28     14.85 o 
  -7   7   5      415.96      464.25     24.17 o 
  -6   7   5      537.15      557.63     18.48 o 
  -5   7   5      742.01      744.00     28.69 o 
  -4   7   5      446.98      553.37     14.93 o 
  -3   7   5      174.88      162.33     10.65 o 
  -2   7   5        0.03        3.62     10.61 o 
  -1   7   5       53.56       61.44     10.87 o 
   0   7   5     2199.95     2030.87     56.53 o 
   1   7   5     4220.40     3775.00    138.48 o 
   2   7   5      112.58      109.34     12.89 o 
   3   7   5     3948.91     3831.83    202.87 o 
   4   7   5       96.87      112.09     13.79 o 
   5   7   5     3083.63     3486.75    240.93 o 
   6   7   5      685.55      689.88     49.59 o 
   7   7   5        0.13      263.01    216.99 o 
   8   7   5      498.67      438.92     19.61 o 
   9   7   5        0.84        7.45      8.69 o 
  10   7   5       68.85       82.70     12.08 o 
 -10   8   5      268.95      303.30     23.59 o 
  -9   8   5        9.37        1.95     14.43 o 
  -8   8   5       28.80       -0.34     15.81 o 
  -7   8   5       39.79       39.40     20.85 o 
  -6   8   5        3.11       12.14     16.26 o 
  -5   8   5       74.39       48.03     14.40 o 
  -4   8   5      446.93      458.99     24.06 o 
  -3   8   5       69.51       52.81      9.73 o 
  -2   8   5      347.97      341.79     16.07 o 
  -1   8   5       85.14       94.39     11.25 o 
   0   8   5       14.30       11.33     10.26 o 
   1   8   5     1420.60     1445.08     21.45 o 
   2   8   5      147.70      195.51     11.23 o 
   3   8   5       90.75       47.94     21.93 o 
   4   8   5       16.41        9.19     12.05 o 
   5   8   5      417.90      433.13     17.35 o 
   6   8   5      412.04      377.56     17.18 o 
   7   8   5       10.64        3.00     15.69 o 
   8   8   5      111.94      106.84     11.56 o 
   9   8   5        8.20       14.62     11.49 o 
  10   8   5      138.13      133.41     15.35 o 
 -10   9   5        0.08      -20.96     20.96 o 
  -9   9   5       25.69       29.32     14.43 o 
  -8   9   5      100.44       88.54     15.69 o 
  -7   9   5       18.53      -11.45     20.50 o 
  -6   9   5      683.03      646.22     21.65 o 
  -5   9   5      395.55      461.93     25.20 o 
  -4   9   5      539.55      468.59     28.23 o 
  -3   9   5        3.71        9.20     10.57 o 
  -2   9   5      262.77      244.58     12.15 o 
  -1   9   5     1391.96     1276.91     39.73 o 
   0   9   5       92.76       97.78     11.91 o 
   1   9   5       50.73       44.05     11.58 o 
   2   9   5       91.78       94.89     11.93 o 
   3   9   5       96.13      112.89     11.97 o 
   4   9   5      518.47      542.37     32.65 o 
   5   9   5      529.82      470.41     44.78 o 
   6   9   5      115.84      140.77     14.66 o 
   7   9   5      147.24      173.64     14.82 o 
   8   9   5      854.85      966.12     41.41 o 
   9   9   5       24.08       21.05     11.04 o 
  10   9   5       92.63      101.34     10.59 o 
  -9  10   5        3.51       32.87     21.76 o 
  -8  10   5       12.60        9.85     16.38 o 
  -7  10   5        7.93        0.80     20.96 o 
  -6  10   5      162.65      181.43     23.37 o 
  -5  10   5       18.04       42.72     22.68 o 
  -4  10   5      186.90      164.95     17.67 o 
  -3  10   5        6.67       -1.27     12.30 o 
  -2  10   5      243.17      265.25     12.00 o 
  -1  10   5      586.44      559.67     15.29 o 
   0  10   5     1467.05     1520.87     19.42 o 
   1  10   5      235.73      218.41     11.11 o 
   2  10   5       27.95       23.30     11.30 o 
   3  10   5      103.48      111.05     12.08 o 
   4  10   5       75.24       92.70     12.83 o 
   5  10   5      784.86      757.89     20.62 o 
   6  10   5      131.59      131.49     14.66 o 
   7  10   5       65.94       59.82     14.78 o 
   8  10   5        9.89       10.04     13.68 o 
   9  10   5        1.54       15.76     11.66 o 
  -9  11   5      112.46      106.52     21.99 o 
  -8  11   5        1.55        8.13     22.68 o 
  -7  11   5      196.96      222.20     17.30 o 
  -6  11   5        0.05       -7.22     21.53 o 
  -5  11   5      674.49      551.15     20.62 o 
  -4  11   5      322.43      345.02     29.70 o 
  -3  11   5      745.21      805.36     27.03 o 
  -2  11   5      465.24      420.99     32.41 o 
  -1  11   5      445.89      369.38     13.64 o 
   0  11   5      540.73      551.70     15.30 o 
   1  11   5     1031.93      952.09     40.72 o 
   2  11   5      352.91      305.17     11.67 o 
   3  11   5     2723.33     2716.88    149.52 o 
   4  11   5       46.87       75.90     15.24 o 
   5  11   5      527.68      547.37     22.33 o 
   6  11   5       27.32       21.83     13.80 o 
   7  11   5        6.91       18.90     12.96 o 
   8  11   5       41.03       49.57     13.88 o 
   9  11   5       15.39       29.28     14.44 o 
  -9  12   5        0.02       11.57     14.78 o 
  -8  12   5       18.33       29.78     16.38 o 
  -7  12   5       35.62       54.18     21.19 o 
  -6  12   5       65.28       50.40     22.22 o 
  -5  12   5       36.78       42.26     21.88 o 
  -4  12   5      177.65      201.45     16.37 o 
  -3  12   5     1012.29     1109.48     19.85 o 
  -2  12   5        0.13        3.15     14.09 o 
  -1  12   5     1214.68     1202.30     53.66 o 
   0  12   5        0.14        9.86     11.33 o 
   1  12   5      809.04      744.05     41.00 o 
   2  12   5       43.11       36.51     13.48 o 
   3  12   5        0.06       -0.41     14.13 o 
   4  12   5       28.62       20.86     15.57 o 
   5  12   5        0.52       13.67     17.18 o 
   6  12   5        0.01       -0.25     11.44 o 
   7  12   5        0.09        4.84      9.76 o 
   8  12   5        9.80       -0.92     10.29 o 
  -8  13   5       14.07       61.39     23.37 o 
  -7  13   5        6.20       21.88     16.84 o 
  -6  13   5       91.81       89.91     16.26 o 
  -5  13   5       13.96      -12.26     23.25 o 
  -4  13   5       42.14       57.00     13.40 o 
  -3  13   5       57.88       50.74     13.33 o 
  -2  13   5      164.34      207.15     12.10 o 
  -1  13   5      633.24      665.20     18.67 o 
   0  13   5      345.83      285.95     17.24 o 
   1  13   5       59.22       61.28     12.34 o 
   2  13   5       33.97       42.70     10.46 o 
   3  13   5       26.92       21.25      9.75 o 
   4  13   5      147.36      169.78     11.29 o 
   5  13   5        5.75        3.09     11.28 o 
   6  13   5      277.78      346.33     26.46 o 
   7  13   5        1.73       20.13     14.50 o 
   8  13   5      223.85      278.37     16.47 o 
  -7  14   5        8.41       43.07     16.84 o 
  -6  14   5       31.64       24.63     22.45 o 
  -5  14   5      361.99      276.38     18.44 o 
  -4  14   5      189.14      150.22     14.83 o 
  -3  14   5       36.10       31.85     12.26 o 
  -2  14   5      171.04      163.77     11.93 o 
  -1  14   5      196.04      165.74     12.69 o 
   0  14   5        0.03       10.48      9.99 o 
   1  14   5       11.17       22.49     11.01 o 
   2  14   5       69.46       70.22     12.14 o 
   3  14   5      146.63      157.65     11.55 o 
   4  14   5       34.98       32.27     12.59 o 
   5  14   5        9.44       20.17      9.78 o 
   6  14   5        7.41       17.94     11.05 o 
   7  14   5       48.80       46.69     15.28 o 
  -7  15   5       14.60       39.06     23.59 o 
  -6  15   5        6.30       10.77     23.14 o 
  -5  15   5      114.92       69.18     15.00 o 
  -4  15   5       24.92       33.45     13.36 o 
  -3  15   5       53.37       43.32     13.34 o 
  -2  15   5      556.44      591.13     22.62 o 
  -1  15   5       87.57      100.01     11.61 o 
   0  15   5       86.36       81.49     11.56 o 
   1  15   5      348.93      335.25     13.71 o 
   2  15   5      164.90      129.97     11.79 o 
   3  15   5      289.01      294.22     12.77 o 
   4  15   5      155.18      133.22     11.99 o 
   5  15   5        4.08        7.85     10.11 o 
   6  15   5      184.53      187.51     16.84 o 
  -6  16   5       23.28       22.22     22.68 o 
  -5  16   5        6.59       -2.52     21.30 o 
  -4  16   5        6.86       15.47     13.65 o 
  -3  16   5       95.72      118.37     14.42 o 
  -2  16   5        0.68       16.40     10.53 o 
  -1  16   5      452.17      498.32     29.46 o 
   0  16   5       17.32       -0.50     11.88 o 
   1  16   5      115.27      155.93     13.49 o 
   2  16   5       33.16       36.25     12.57 o 
   3  16   5       25.82       53.81     11.35 o 
   4  16   5        2.01       -4.80     11.43 o 
   5  16   5        2.67       15.69     11.11 o 
  -4  17   5       44.35       57.37     18.42 o 
  -3  17   5       37.43       41.88     12.06 o 
  -2  17   5      197.29      212.18     14.00 o 
  -1  17   5        5.32        6.60     11.86 o 
   0  17   5      423.17      417.28     13.51 o 
   1  17   5      214.46      233.39     11.97 o 
   2  17   5      132.81      145.80     12.09 o 
   3  17   5        9.07       14.50     10.81 o 
   4  17   5        3.58       22.38     10.92 o 
  -3  18   5       47.37       39.22     15.48 o 
  -2  18   5        3.62        7.22     12.82 o 
  -1  18   5       53.64       45.45     12.62 o 
   0  18   5       11.35       -5.36     10.75 o 
   1  18   5      249.51      226.63     14.33 o 
   2  18   5      189.22      192.32     14.28 o 
   3  18   5       55.04       25.08     15.12 o 
 -10   0   6      137.90      161.04     25.54 o 
  -8   0   6       16.57       28.86     17.30 o 
  -6   0   6        5.96       -1.18     15.18 o 
  -4   0   6     3196.94     3579.52    374.48 o 
  -2   0   6      394.67      347.44     22.91 o 
   0   0   6    16369.58    16053.39   1076.48 o 
   2   0   6     3915.56     4600.63    279.13 o 
   4   0   6     4493.12     4633.62     64.83 o 
   6   0   6     1680.37     2120.55     40.55 o 
   8   0   6      197.37      205.14     23.25 o 
  10   0   6       50.17       30.31     12.78 o 
 -11   1   6       23.49       26.06     16.40 o 
 -10   1   6        8.61       19.33     15.91 o 
  -9   1   6        0.34       22.95     15.91 o 
  -8   1   6     2784.32     2776.70    137.73 o 
  -7   1   6      181.89      176.34     10.33 o 
  -6   1   6     1071.82     1147.81     43.76 o 
  -5   1   6       28.75       21.41     11.99 o 
  -4   1   6     2948.87     3062.79    159.40 o 
  -3   1   6        0.12        3.82      9.74 o 
  -2   1   6     2562.65     2649.04     93.64 o 
  -1   1   6      216.07      197.91     10.78 o 
   0   1   6       19.60       11.07      9.39 o 
   1   1   6      527.27      757.01     32.54 o 
   2   1   6       74.19      116.13      8.73 o 
   3   1   6      285.41      355.18     10.84 o 
   4   1   6      368.60      357.99     13.18 o 
   5   1   6        8.86        2.81     11.47 o 
   6   1   6      567.59      747.92     19.52 o 
   7   1   6      180.21      182.04     15.67 o 
   8   1   6      102.08       99.16     12.51 o 
   9   1   6      145.38      140.72     14.78 o 
  10   1   6      528.18      431.99     13.34 o 
  11   1   6      143.42      151.37     11.88 o 
 -11   2   6      118.97      105.21     16.20 o 
 -10   2   6        1.07        5.34     15.88 o 
  -9   2   6      400.24      386.79     18.69 o 
  -8   2   6      350.00      370.24     19.21 o 
  -7   2   6     1892.44     2014.15     50.31 o 
  -6   2   6      365.53      361.43     12.79 o 
  -5   2   6     7375.56     7645.64    433.47 o 
  -4   2   6     1275.70     1373.07     44.97 o 
  -3   2   6      260.74      254.14     22.73 o 
  -2   2   6      912.68     1015.71     38.70 o 
  -1   2   6       13.11        8.90      8.39 o 
   0   2   6       93.29      118.86     34.88 o 
   1   2   6     6948.37     7010.35    255.54 o 
   2   2   6       41.93       36.81      8.08 o 
   3   2   6     1976.95     2188.13     73.33 o 
   4   2   6      855.27     1132.83     29.47 o 
   5   2   6      143.00      121.74     12.49 o 
   6   2   6      350.22      361.30     16.61 o 
   7   2   6      100.47      118.27     14.51 o 
   8   2   6        6.23       13.71     11.03 o 
   9   2   6       54.08       39.84     12.13 o 
  10   2   6        0.23       10.19     10.29 o 
  11   2   6       24.45       19.29      9.37 o 
 -11   3   6      116.03      109.46     15.99 o 
 -10   3   6       41.97       48.26     14.27 o 
  -9   3   6      197.46      165.13     18.04 o 
  -8   3   6        0.25        5.10     12.59 o 
  -7   3   6      211.83      217.95     11.54 o 
  -6   3   6      406.14      439.84     13.34 o 
  -5   3   6        2.02       17.30     10.21 o 
  -4   3   6        0.02        0.75      9.11 o 
  -3   3   6       94.97      104.70     10.61 o 
  -2   3   6      131.47      132.47     10.82 o 
  -1   3   6     1602.16     1583.68     51.35 o 
   0   3   6       44.41       57.43      8.65 o 
   1   3   6      372.10      285.99     37.13 o 
   2   3   6       16.80        7.94      8.40 o 
   3   3   6       23.22       29.58     10.97 o 
   4   3   6      673.94      774.04     32.18 o 
   5   3   6      520.86      546.06     18.58 o 
   6   3   6      455.46      497.72     34.42 o 
   7   3   6       91.35      112.72     14.83 o 
   8   3   6      298.16      276.54     17.75 o 
   9   3   6      170.18      157.47     12.97 o 
  10   3   6       76.43       71.21      9.87 o 
  11   3   6      332.84      323.92     17.84 o 
 -11   4   6       40.89       27.92     15.26 o 
 -10   4   6       98.06       93.24     18.48 o 
  -9   4   6       93.63      127.30     16.70 o 
  -8   4   6       19.27       22.09     16.51 o 
  -7   4   6       89.23       86.30     12.21 o 
  -6   4   6       46.14       68.45     10.99 o 
  -5   4   6      594.51      610.57     14.21 o 
  -4   4   6      268.25      203.37     11.95 o 
  -3   4   6      212.20      308.97     25.39 o 
  -2   4   6     3086.96     2967.01    129.21 o 
  -1   4   6      209.91      150.48      9.14 o 
   0   4   6     4333.85     5190.02    192.62 o 
   1   4   6      335.60      341.71     10.52 o 
   2   4   6      260.06      546.16     36.54 o 
   3   4   6      161.45      222.13     12.62 o 
   4   4   6     1771.77     2087.31     80.86 o 
   5   4   6     1291.05     1217.97     34.48 o 
   6   4   6      992.09     1022.45     61.79 o 
   7   4   6      157.26      164.97     13.38 o 
   8   4   6      672.24      734.96     59.85 o 
   9   4   6      289.07      334.58     20.22 o 
  10   4   6       70.24       60.95      9.82 o 
  11   4   6        1.35        3.73     10.41 o 
 -11   5   6      115.28       82.17     17.64 o 
 -10   5   6      217.66      248.49     19.51 o 
  -9   5   6      142.01      140.17     15.93 o 
  -8   5   6      137.77      139.98     16.12 o 
  -7   5   6      157.15      159.35     11.72 o 
  -6   5   6      207.71      289.73     11.15 o 
  -5   5   6      251.26      277.09     11.64 o 
  -4   5   6      242.67      269.15     14.47 o 
  -3   5   6        3.13       -0.74      9.43 o 
  -2   5   6        5.42        4.94     10.51 o 
  -1   5   6     3729.80     3891.21    158.80 o 
   0   5   6     3053.36     3172.02     38.09 o 
   1   5   6     5220.74     5870.69    317.79 o 
   2   5   6      341.83      195.76     13.28 o 
   3   5   6     3266.86     3879.61    228.85 o 
   4   5   6     1106.51     1177.38     24.96 o 
   5   5   6       23.68       70.57     14.89 o 
   6   5   6       16.93       20.62     13.94 o 
   7   5   6      237.06      251.06     15.90 o 
   8   5   6      319.19      334.85     18.34 o 
   9   5   6       15.53       11.53      8.70 o 
  10   5   6      262.56      264.31     11.84 o 
  11   5   6       14.92       12.79     10.60 o 
 -11   6   6       10.68       28.42     17.69 o 
 -10   6   6       53.76       70.04     13.80 o 
  -9   6   6       21.42       22.09     15.72 o 
  -8   6   6      111.28       93.67     13.16 o 
  -7   6   6      775.49      738.01     21.24 o 
  -6   6   6       28.83       24.73      9.82 o 
  -5   6   6      214.51      247.30     11.08 o 
  -4   6   6       14.60       28.54      9.13 o 
  -3   6   6      340.22      400.48     12.10 o 
  -2   6   6       20.32       29.28      8.61 o 
  -1   6   6     1472.18     1716.13     49.07 o 
   0   6   6      341.43      450.62     18.27 o 
   1   6   6      452.25      523.83     13.63 o 
   2   6   6      195.85      200.57     15.55 o 
   3   6   6     2959.83     3238.96    205.41 o 
   4   6   6     2363.65     2440.62    159.94 o 
   5   6   6      487.96      560.46     28.38 o 
   6   6   6     2882.98     3082.40    195.11 o 
   7   6   6        2.82       20.07     14.88 o 
   8   6   6      434.41      455.11     19.37 o 
   9   6   6      110.03       88.41     10.74 o 
  10   6   6       55.48       47.88      9.55 o 
 -10   7   6      102.14       99.04     16.29 o 
  -9   7   6       23.44       22.75     13.04 o 
  -8   7   6       15.62       19.01     15.79 o 
  -7   7   6        8.36       26.22     19.93 o 
  -6   7   6       91.45      114.90     24.14 o 
  -5   7   6      624.38      730.77     30.04 o 
  -4   7   6      964.85     1123.33     45.07 o 
  -3   7   6      242.65      257.47     11.29 o 
  -2   7   6     1653.79     1804.34     82.28 o 
  -1   7   6        8.49       12.74     10.29 o 
   0   7   6     1248.47     1015.42     16.95 o 
   1   7   6      115.57       97.05     13.21 o 
   2   7   6     2147.21     2629.56    157.15 o 
   3   7   6      256.57      288.38     55.82 o 
   4   7   6      456.96      466.41     13.92 o 
   5   7   6      331.38      412.75    111.89 o 
   6   7   6     1080.07     1171.93     93.46 o 
   7   7   6      367.26      340.59     15.14 o 
   8   7   6        0.06       36.20     20.65 o 
   9   7   6       52.80       40.38      9.79 o 
  10   7   6       57.99       57.91      9.92 o 
 -10   8   6        5.62        7.33     15.35 o 
  -9   8   6      144.36      147.41     16.72 o 
  -8   8   6       18.67       16.72     14.32 o 
  -7   8   6      165.49      174.06     19.00 o 
  -6   8   6       53.57       50.81     15.19 o 
  -5   8   6      400.21      449.28     18.38 o 
  -4   8   6      341.99      314.65     12.94 o 
  -3   8   6      457.97      433.48     15.05 o 
  -2   8   6     1405.87     1435.50     57.91 o 
  -1   8   6      361.61      444.24     15.06 o 
   0   8   6       71.06       67.96     10.91 o 
   1   8   6       66.55       69.24     10.39 o 
   2   8   6       52.91       54.62     11.41 o 
   3   8   6       26.01       15.86      9.63 o 
   4   8   6        0.73        2.16     11.44 o 
   5   8   6      281.77      318.14     15.63 o 
   6   8   6      155.65      150.02     22.33 o 
   7   8   6      485.70      574.18     65.34 o 
   8   8   6        0.17        9.60     15.01 o 
   9   8   6      137.30      160.00     20.41 o 
  10   8   6       11.85       17.45     11.21 o 
 -10   9   6        5.13       -1.15     15.00 o 
  -9   9   6      153.81      182.57     22.33 o 
  -8   9   6       46.05       69.52     15.23 o 
  -7   9   6       50.93       75.59     21.30 o 
  -6   9   6      644.64      788.36     28.18 o 
  -5   9   6      312.90      278.36     16.75 o 
  -4   9   6       65.28       79.04     11.56 o 
  -3   9   6     1809.83     1538.27     78.01 o 
  -2   9   6        7.54       19.45      9.80 o 
  -1   9   6     4070.61     3892.76    110.07 o 
   0   9   6       58.02       62.40     10.33 o 
   1   9   6     1460.84     1372.52     68.33 o 
   2   9   6       43.15       48.58      9.59 o 
   3   9   6      258.96      266.91     13.04 o 
   4   9   6      279.74      263.55     12.21 o 
   5   9   6      518.17      493.13     21.61 o 
   6   9   6       39.43       19.53     12.63 o 
   7   9   6      108.11       94.03     18.41 o 
   8   9   6       80.62       65.88     10.12 o 
   9   9   6       15.61        5.35      9.92 o 
  10   9   6        0.89       -1.91     11.27 o 
  -9  10   6       34.87       35.74     16.26 o 
  -8  10   6        6.10       -4.93     14.89 o 
  -7  10   6      189.52      213.73     22.22 o 
  -6  10   6       11.35        0.80     21.76 o 
  -5  10   6      129.49      156.39     15.45 o 
  -4  10   6        2.32       -1.43     10.04 o 
  -3  10   6     1839.89     1889.84     59.68 o 
  -2  10   6       12.10       24.90     10.39 o 
  -1  10   6      467.80      459.04     19.61 o 
   0  10   6      454.49      510.35     17.76 o 
   1  10   6      459.39      406.22     13.61 o 
   2  10   6      438.04      441.67     25.00 o 
   3  10   6      104.46       98.67     11.91 o 
   4  10   6     1255.04     1031.79     33.84 o 
   5  10   6        7.03       48.69     32.78 o 
   6  10   6      128.80      113.28     14.55 o 
   7  10   6       55.79       59.79     19.01 o 
   8  10   6       21.68       28.46      9.84 o 
   9  10   6        0.08        2.75      9.62 o 
  -9  11   6       60.80       87.05     15.81 o 
  -8  11   6       30.98       50.17     22.11 o 
  -7  11   6        0.31       14.20     15.12 o 
  -6  11   6       11.50       24.74     21.42 o 
  -5  11   6      139.24      119.92     22.91 o 
  -4  11   6       11.31       32.23     16.21 o 
  -3  11   6      669.12      610.32     13.37 o 
  -2  11   6        1.09        7.56     10.00 o 
  -1  11   6      153.62      191.22     11.40 o 
   0  11   6     2115.82     2116.95     37.92 o 
   1  11   6       96.21       99.37     11.80 o 
   2  11   6      468.86      513.80     17.71 o 
   3  11   6       21.28       25.64     11.51 o 
   4  11   6      574.98      607.27     22.70 o 
   5  11   6       81.33      117.42     49.19 o 
   6  11   6      250.71      358.73     21.07 o 
   7  11   6       10.31       17.07     11.20 o 
   8  11   6       10.85       -1.65     11.80 o 
   9  11   6       55.53       41.66     14.66 o 
  -8  12   6        5.85       -9.74     22.68 o 
  -7  12   6        8.19       27.37     21.53 o 
  -6  12   6       31.38       39.97     21.76 o 
  -5  12   6       35.64       45.01     23.82 o 
  -4  12   6      198.71      153.09     14.86 o 
  -3  12   6        9.89        2.74     13.81 o 
  -2  12   6       81.64      107.16     14.92 o 
  -1  12   6      215.86      212.23     11.15 o 
   0  12   6       50.87       46.18     10.98 o 
   1  12   6       73.64       85.89     12.36 o 
   2  12   6       24.50       20.48      9.38 o 
   3  12   6       87.82       93.10     11.63 o 
   4  12   6      433.24      402.07     17.86 o 
   5  12   6       84.21       67.89     13.06 o 
   6  12   6      133.09      137.72     21.88 o 
   7  12   6       69.23       82.45     11.52 o 
   8  12   6       73.79       74.41     19.53 o 
  -8  13   6       29.99       25.08     16.15 o 
  -7  13   6       50.36       61.16     22.11 o 
  -6  13   6      190.02      186.70     17.07 o 
  -5  13   6       19.88       48.22     22.91 o 
  -4  13   6      149.80      168.67     16.45 o 
  -3  13   6      312.90      282.13     15.23 o 
  -2  13   6       38.69       55.25     13.22 o 
  -1  13   6      315.09      267.44     16.39 o 
   0  13   6      809.39      793.66     20.19 o 
   1  13   6      243.37      257.58     15.99 o 
   2  13   6        3.07        8.63     13.60 o 
   3  13   6      283.00      249.18     15.65 o 
   4  13   6       68.07       89.99     24.28 o 
   5  13   6        6.61       31.63     13.25 o 
   6  13   6        5.87       24.42     12.43 o 
   7  13   6       22.10       23.84     14.26 o 
   8  13   6        4.63        3.61     11.14 o 
  -7  14   6      171.92      200.78     25.66 o 
  -6  14   6        0.22       81.55     22.45 o 
  -5  14   6      290.70      244.65     17.75 o 
  -4  14   6       19.46       29.91     12.94 o 
  -3  14   6      358.17      415.66     17.71 o 
  -2  14   6       77.69       50.43     12.18 o 
  -1  14   6        9.45       12.84      9.76 o 
   0  14   6        4.77        3.35     14.35 o 
   1  14   6        0.19        5.90     13.72 o 
   2  14   6       58.57       48.87     14.25 o 
   3  14   6       10.59       24.09      8.81 o 
   4  14   6       12.40       22.82     12.04 o 
   5  14   6       32.95       40.31     15.58 o 
   6  14   6       49.31       38.66     14.37 o 
   7  14   6       10.36        9.58     11.59 o 
  -6  15   6      169.26      143.40     23.25 o 
  -5  15   6       10.20       10.54     15.69 o 
  -4  15   6       37.37       57.64     13.07 o 
  -3  15   6       39.65       43.89     12.38 o 
  -2  15   6        2.70       15.01     11.43 o 
  -1  15   6       13.50       15.31     11.07 o 
   0  15   6        2.45       -1.26     12.31 o 
   1  15   6       26.55       53.05      9.18 o 
   2  15   6      312.22      333.95     11.60 o 
   3  15   6        1.53        4.73      9.72 o 
   4  15   6      273.84      295.11     15.51 o 
   5  15   6       49.93       41.84     12.66 o 
   6  15   6        4.42       19.75     14.04 o 
  -5  16   6        5.69       13.63     15.69 o 
  -4  16   6       13.81       17.44     13.25 o 
  -3  16   6       22.83       19.82     14.02 o 
  -2  16   6      114.88      121.27     12.90 o 
  -1  16   6      177.16      152.53     12.90 o 
   0  16   6      184.70      243.01     14.72 o 
   1  16   6      131.75      147.18     11.59 o 
   2  16   6       32.74       17.42      9.73 o 
   3  16   6       85.68       72.20     11.60 o 
   4  16   6       54.87       60.64     11.32 o 
   5  16   6        3.90        8.52     11.23 o 
  -4  17   6        0.56        3.31     13.83 o 
  -3  17   6       40.65       49.39     11.39 o 
  -2  17   6       18.36       28.43     12.58 o 
  -1  17   6       14.51       19.08     10.61 o 
   0  17   6       13.28       18.30     12.10 o 
   1  17   6        0.01       22.23     12.15 o 
   2  17   6      388.04      326.62     12.11 o 
   3  17   6      153.10      130.17     10.33 o 
   4  17   6       87.48       87.46     14.61 o 
  -2  18   6        1.92        3.67     13.09 o 
  -1  18   6       36.31       40.01     12.89 o 
   0  18   6       57.19       95.58     13.23 o 
   1  18   6       16.80       12.42     12.68 o 
   2  18   6        0.07       15.51     13.04 o 
 -11   0   7      472.71      357.82     21.30 o 
  -9   0   7       70.08       72.27     17.98 o 
  -7   0   7     2337.29     2457.76    118.49 o 
  -5   0   7      369.98      386.30     45.13 o 
  -3   0   7       77.82       93.41     12.23 o 
  -1   0   7     7113.98     7493.81    658.30 o 
   1   0   7      221.73      215.42     25.14 o 
   3   0   7     1298.79     1338.21    110.24 o 
   5   0   7       77.38      111.45     21.07 o 
   7   0   7       94.83      117.74     21.88 o 
   9   0   7       32.84       49.25     20.16 o 
  11   0   7        1.32       18.53     15.17 o 
 -11   1   7      108.02      107.03     13.62 o 
 -10   1   7      101.73      102.53     12.04 o 
  -9   1   7      360.20      350.48     22.85 o 
  -8   1   7      240.32      234.70     13.86 o 
  -7   1   7      878.09      979.90     34.99 o 
  -6   1   7      654.32      623.78     13.92 o 
  -5   1   7      972.35     1098.05     34.99 o 
  -4   1   7      708.44      682.33     45.48 o 
  -3   1   7        1.77        8.94      9.80 o 
  -2   1   7       14.94        6.41     10.34 o 
  -1   1   7      262.91      355.90     18.15 o 
   0   1   7     1974.00     2353.07     45.47 o 
   1   1   7     1275.78     1385.96     55.81 o 
   2   1   7     1357.46     1420.97     15.89 o 
   3   1   7     2428.04     2676.51    139.76 o 
   4   1   7     1261.99     1542.50     90.61 o 
   5   1   7     2251.84     2475.10    127.48 o 
   6   1   7      174.04      173.11     21.19 o 
   7   1   7     1009.29      950.06     65.34 o 
   8   1   7       22.48       30.86     11.80 o 
   9   1   7      423.52      432.74     17.73 o 
  10   1   7      107.08      111.30     10.16 o 
  11   1   7       64.48       48.80      8.35 o 
 -11   2   7       41.80       41.06     16.11 o 
 -10   2   7      197.41      178.52     14.64 o 
  -9   2   7        2.63       -6.85     13.00 o 
  -8   2   7      209.98      243.03     14.52 o 
  -7   2   7      499.53      512.06     20.47 o 
  -6   2   7      956.99      906.42     14.25 o 
  -5   2   7      380.98      416.24     18.20 o 
  -4   2   7       66.35       87.20     11.05 o 
  -3   2   7       26.18       34.87      8.57 o 
  -2   2   7      214.90      246.40     11.85 o 
  -1   2   7     2023.75     1952.46     67.62 o 
   0   2   7    11172.54    11336.80    352.05 o 
   1   2   7     1067.59     1154.95     29.63 o 
   2   2   7     8070.75     8556.62    260.38 o 
   3   2   7      100.10      135.82      9.39 o 
   4   2   7     1078.32     1104.72     67.12 o 
   5   2   7        0.10       -3.50     13.56 o 
   6   2   7       21.81       29.89     11.68 o 
   7   2   7        1.56        9.42     11.20 o 
   8   2   7        3.34       -0.40     11.34 o 
   9   2   7       26.86       38.17     14.05 o 
  10   2   7       77.52       74.80     10.63 o 
  11   2   7       24.87       12.73     10.96 o 
 -11   3   7        2.49       -6.67     15.67 o 
 -10   3   7      159.96      175.01     22.45 o 
  -9   3   7       20.26       24.32     15.05 o 
  -8   3   7      263.30      247.59     17.15 o 
  -7   3   7       76.33       93.23     10.75 o 
  -6   3   7     2258.81     2333.30     67.75 o 
  -5   3   7       26.75       36.50     11.01 o 
  -4   3   7      527.64      482.35     12.58 o 
  -3   3   7      906.41      972.67     37.84 o 
  -2   3   7     2141.02     2004.73     36.93 o 
  -1   3   7       83.08      146.13      9.96 o 
   0   3   7      215.08      290.22     16.78 o 
   1   3   7    14298.66    17212.35    613.55 o 
   2   3   7        9.19       19.74      7.94 o 
   3   3   7      784.65      920.23     54.06 o 
   4   3   7     1047.43     1321.77     51.86 o 
   5   3   7      692.80      710.84     32.01 o 
   6   3   7       34.80       21.65     13.94 o 
   7   3   7      862.79      869.95     39.06 o 
   8   3   7      355.16      377.34     24.80 o 
   9   3   7        0.02       -3.91     14.01 o 
  10   3   7       29.83       37.01     10.38 o 
  11   3   7       25.27       11.66      8.04 o 
 -11   4   7       30.36       25.08     12.54 o 
 -10   4   7        3.88        3.32     15.75 o 
  -9   4   7      252.47      248.31     18.27 o 
  -8   4   7        8.20       23.96     11.78 o 
  -7   4   7       29.16       24.28      9.41 o 
  -6   4   7      136.96      156.79     11.32 o 
  -5   4   7      102.60       85.65     10.15 o 
  -4   4   7     1483.70     1392.15     28.01 o 
  -3   4   7       56.18       26.65     10.31 o 
  -2   4   7     2731.27     2890.56    122.45 o 
  -1   4   7       46.52       28.55      7.85 o 
   0   4   7     1182.57     1041.45     31.71 o 
   1   4   7     1349.46     1337.86     86.46 o 
   2   4   7     1893.48     2214.87     76.28 o 
   3   4   7      774.54      786.69     58.81 o 
   4   4   7      727.80      766.14     16.26 o 
   5   4   7      615.62      629.93     34.01 o 
   6   4   7      216.48      231.12     28.92 o 
   7   4   7       70.31       74.21     14.70 o 
   8   4   7        0.41       -0.61     12.03 o 
   9   4   7        0.19        8.57     13.94 o 
  10   4   7        0.02        1.92      8.41 o 
  11   4   7        1.79        4.40      9.04 o 
 -11   5   7       23.16       20.02     12.90 o 
 -10   5   7       19.90       22.11     16.11 o 
  -9   5   7      275.23      305.15     26.86 o 
  -8   5   7       63.42       55.47     13.03 o 
  -7   5   7     1286.16     1268.73     36.85 o 
  -6   5   7        8.54       11.52      8.18 o 
  -5   5   7      147.93      146.12     10.25 o 
  -4   5   7      689.78      672.87     26.09 o 
  -3   5   7       11.04       21.49      8.88 o 
  -2   5   7      293.56      291.42      9.85 o 
  -1   5   7     3333.30     3726.13    195.84 o 
   0   5   7     7137.17     7220.52    260.96 o 
   1   5   7      293.37      262.75     23.71 o 
   2   5   7     1644.95     1939.95    103.11 o 
   3   5   7     1909.88     1983.69     68.51 o 
   4   5   7      306.27      301.83     15.79 o 
   5   5   7     3866.60     4082.53    145.31 o 
   6   5   7      333.26      268.74     14.28 o 
   7   5   7      764.04      761.76     18.20 o 
   8   5   7      686.89      689.36     45.87 o 
   9   5   7      509.20      501.19     18.86 o 
  10   5   7      172.84      187.11     12.12 o 
 -10   6   7       70.73       78.71     15.53 o 
  -9   6   7       93.92      131.79     15.49 o 
  -8   6   7      162.15      161.90     15.02 o 
  -7   6   7        3.79        7.79      9.23 o 
  -6   6   7      598.59      579.23     14.04 o 
  -5   6   7       36.60       59.59     10.58 o 
  -4   6   7      166.39      444.00    151.98 o 
  -3   6   7      151.60      183.97     10.92 o 
  -2   6   7      940.81      879.14     16.38 o 
  -1   6   7     3695.17     3934.45    220.18 o 
   0   6   7     2686.05     2666.71     69.04 o 
   1   6   7      545.81      556.16     14.50 o 
   2   6   7      223.02      313.79     17.00 o 
   3   6   7     1274.72     1132.80     55.72 o 
   4   6   7      366.64      440.87     47.48 o 
   5   6   7      102.04      127.49     14.63 o 
   6   6   7      117.77      137.71     14.49 o 
   7   6   7      236.89      237.55     13.79 o 
   8   6   7       78.25      120.72     24.00 o 
   9   6   7       91.19       89.26     13.40 o 
  10   6   7       20.77       12.64     11.17 o 
 -10   7   7       50.89       56.51     13.65 o 
  -9   7   7      198.96      202.75     14.67 o 
  -8   7   7        3.89       -0.29     16.04 o 
  -7   7   7      261.58      289.15     13.16 o 
  -6   7   7      329.70      405.36     13.77 o 
  -5   7   7      790.31      704.21     33.28 o 
  -4   7   7     1504.55     1567.61     32.30 o 
  -3   7   7      159.55      178.33     10.63 o 
  -2   7   7      605.96      621.98     35.82 o 
  -1   7   7      783.29      801.02     14.82 o 
   0   7   7      363.62      446.26     24.67 o 
   1   7   7     1257.60     1182.97     63.15 o 
   2   7   7      374.81      381.38     23.48 o 
   3   7   7        3.75       -1.30      9.60 o 
   4   7   7      138.43      143.69     10.90 o 
   5   7   7        4.10       14.54     12.67 o 
   6   7   7      893.61      909.91     20.86 o 
   7   7   7       33.46       42.50     15.44 o 
   8   7   7      249.69      238.50     16.83 o 
   9   7   7       45.89       42.15     13.75 o 
  10   7   7       90.65       84.02      9.71 o 
 -10   8   7       10.61       49.37     21.30 o 
  -9   8   7       11.01       25.23     18.60 o 
  -8   8   7      133.96      121.08     15.21 o 
  -7   8   7      176.51      156.25     18.11 o 
  -6   8   7      293.40      301.66     12.53 o 
  -5   8   7      540.94      639.45     29.26 o 
  -4   8   7      242.60      245.12     12.56 o 
  -3   8   7      245.60      226.68     22.93 o 
  -2   8   7     1608.02     1238.46     36.87 o 
  -1   8   7      159.73      137.93     10.71 o 
   0   8   7     1837.24     1797.01     83.10 o 
   1   8   7        0.35       -3.01     11.36 o 
   2   8   7      813.07      831.77     24.59 o 
   3   8   7      130.84      131.39     10.13 o 
   4   8   7       80.07       65.33     10.35 o 
   5   8   7       17.27       26.53     22.05 o 
   6   8   7      173.71      236.75     28.23 o 
   7   8   7        0.44       45.72     48.68 o 
   8   8   7      173.48      175.53     18.89 o 
   9   8   7       22.15       23.53     10.17 o 
  10   8   7       11.48       15.09     10.60 o 
 -10   9   7       67.74       71.59     21.99 o 
  -9   9   7       62.16       48.11     21.99 o 
  -8   9   7      171.76      147.98     21.19 o 
  -7   9   7      267.55      276.49     23.37 o 
  -6   9   7      196.52      216.13     20.39 o 
  -5   9   7       44.07       40.17     11.86 o 
  -4   9   7     1635.98     1662.45     55.84 o 
  -3   9   7      504.06      434.58     13.48 o 
  -2   9   7     3408.72     3665.11    123.19 o 
  -1   9   7      220.17      189.65     19.25 o 
   0   9   7      966.05      893.14     16.17 o 
   1   9   7      165.86      168.85     14.17 o 
   2   9   7        0.78       -4.80     10.71 o 
   3   9   7      207.24      223.29     13.03 o 
   4   9   7       58.53       42.14     12.47 o 
   5   9   7        3.11       16.21     21.48 o 
   6   9   7       89.54       78.58     16.68 o 
   7   9   7        3.41       -1.10     16.50 o 
   8   9   7        8.49        9.16     11.94 o 
   9   9   7        6.87       15.92      9.88 o 
  -9  10   7        6.44        7.22     21.42 o 
  -8  10   7       19.30       30.81     21.99 o 
  -7  10   7        7.41       19.36     21.19 o 
  -6  10   7       59.98       30.58     21.53 o 
  -5  10   7       65.63       54.64     11.62 o 
  -4  10   7      395.16      320.43     13.25 o 
  -3  10   7      469.63      451.91     13.20 o 
  -2  10   7      416.65      390.08     13.52 o 
  -1  10   7      771.17      791.03     16.54 o 
   0  10   7       94.65       95.51     10.92 o 
   1  10   7      925.63      892.54     16.34 o 
   2  10   7      105.45      128.41     11.92 o 
   3  10   7        9.50       -4.75      9.19 o 
   4  10   7      609.81      649.35     27.47 o 
   5  10   7      323.26      410.05     25.00 o 
   6  10   7       20.13        4.25     12.25 o 
   7  10   7        4.45       -0.57     18.67 o 
   8  10   7       49.98       60.51     12.54 o 
   9  10   7        1.35        5.94     11.36 o 
  -9  11   7       82.51       76.28     22.11 o 
  -8  11   7       20.98       38.03     16.84 o 
  -7  11   7      345.95      411.30     24.05 o 
  -6  11   7        3.47        0.23     20.73 o 
  -5  11   7      160.91      199.91     20.66 o 
  -4  11   7       50.18       72.06     13.10 o 
  -3  11   7      232.29      191.13     12.03 o 
  -2  11   7     1350.06     1239.39     25.13 o 
  -1  11   7       76.56       52.67     10.02 o 
   0  11   7        9.36       20.46     18.40 o 
   1  11   7      173.79      180.75     11.47 o 
   2  11   7       25.57       19.44     11.22 o 
   3  11   7       53.93       38.44      9.87 o 
   4  11   7       17.36       77.90     37.04 o 
   5  11   7      200.58      204.42     19.46 o 
   6  11   7        5.64       20.73     18.78 o 
   7  11   7        2.28        7.56     18.21 o 
   8  11   7       58.57       50.75     11.47 o 
   9  11   7       24.17       24.87     14.21 o 
  -8  12   7        1.10        7.10     16.49 o 
  -7  12   7        1.96       11.22     15.00 o 
  -6  12   7       19.94       27.26     15.58 o 
  -5  12   7      637.42      641.90     22.75 o 
  -4  12   7       14.54       12.91     12.78 o 
  -3  12   7      382.15      464.87     20.24 o 
  -2  12   7      575.17      565.29     19.51 o 
  -1  12   7      711.87      701.77     14.29 o 
   0  12   7      275.88      290.42     13.85 o 
   1  12   7       18.70       16.99     10.42 o 
   2  12   7       50.25       46.53     11.40 o 
   3  12   7       27.38       31.90     11.29 o 
   4  12   7      501.40      556.48     50.60 o 
   5  12   7       12.09        0.67     14.15 o 
   6  12   7      300.81      316.24     20.85 o 
   7  12   7       40.40       40.31     14.41 o 
   8  12   7        8.88        8.64     13.17 o 
  -8  13   7       70.27      104.00     23.82 o 
  -7  13   7        0.61       31.15     22.91 o 
  -6  13   7      159.46      209.03     23.48 o 
  -5  13   7        3.11       47.53     22.56 o 
  -4  13   7       87.83       80.16     14.11 o 
  -3  13   7        0.21        6.33     14.98 o 
  -2  13   7        0.10        6.43     13.55 o 
  -1  13   7      599.24      629.03     15.69 o 
   0  13   7      126.29      222.46     56.94 o 
   1  13   7        1.04       17.79     11.74 o 
   2  13   7       71.15       88.73     10.33 o 
   3  13   7      331.59      367.40     24.42 o 
   4  13   7       58.47       49.67     11.72 o 
   5  13   7      136.43      118.69     20.16 o 
   6  13   7        1.78       13.57     10.82 o 
   7  13   7       91.54      111.69     12.56 o 
  -7  14   7       26.66       55.32     16.38 o 
  -6  14   7        2.09       10.77     15.35 o 
  -5  14   7       53.88       79.37     15.58 o 
  -4  14   7        5.50       11.32     11.27 o 
  -3  14   7      155.86       97.06     11.47 o 
  -2  14   7       84.72       80.33     14.17 o 
  -1  14   7        4.07        0.60     14.14 o 
   0  14   7      235.80      207.56     15.31 o 
   1  14   7       19.88       27.87     14.23 o 
   2  14   7      255.06      223.97     15.83 o 
   3  14   7      309.00      271.85     15.92 o 
   4  14   7        1.72        0.21     14.34 o 
   5  14   7       38.42       41.16     13.00 o 
   6  14   7       14.75       44.15     14.05 o 
   7  14   7       34.72       50.30     25.66 o 
  -6  15   7        3.23        5.84     15.81 o 
  -5  15   7      111.91      114.31     22.33 o 
  -4  15   7       21.05       31.18     12.05 o 
  -3  15   7      129.49      115.73     13.79 o 
  -2  15   7        0.12        9.52     11.45 o 
  -1  15   7      225.77      238.91     13.49 o 
   0  15   7       20.17       38.08     14.74 o 
   1  15   7      162.00      154.38     15.38 o 
   2  15   7       29.11       38.27     14.65 o 
   3  15   7       29.62       47.15     10.55 o 
   4  15   7       31.39       19.25     12.20 o 
   5  15   7        0.64        8.63     14.81 o 
   6  15   7       42.88       45.74     11.39 o 
  -5  16   7        0.55        2.29     21.19 o 
  -4  16   7        6.14       21.69     15.27 o 
  -3  16   7       69.81       75.31     14.10 o 
  -2  16   7       47.08       46.67     12.14 o 
  -1  16   7       16.91       21.66     10.86 o 
   0  16   7        3.39       18.41     11.76 o 
   1  16   7        3.40       15.45     12.49 o 
   2  16   7      160.47      169.08     11.68 o 
   3  16   7      279.18      316.34     13.03 o 
   4  16   7      176.96      171.81     13.30 o 
   5  16   7        9.66        3.75     15.18 o 
  -4  17   7       69.50       65.21     17.16 o 
  -3  17   7        1.80       12.00     19.43 o 
  -2  17   7        2.44        2.65     11.79 o 
  -1  17   7       14.93       32.92     10.88 o 
   0  17   7        0.45        4.13     11.98 o 
   1  17   7       27.50       38.91     12.37 o 
   2  17   7        7.84       21.07     10.73 o 
   3  17   7       47.90       54.48     12.95 o 
   4  17   7       57.82       61.88     12.01 o 
  -2  18   7       29.69       34.82     22.11 o 
  -1  18   7       17.11       32.21     12.79 o 
   0  18   7       10.36        3.14     10.12 o 
   1  18   7       15.64       20.81     12.94 o 
 -10   0   8      166.44      132.06     18.21 o 
  -8   0   8       55.08       58.39     16.41 o 
  -6   0   8     1598.77     1678.10     25.06 o 
  -4   0   8     3516.00     3737.17    335.65 o 
  -2   0   8     1633.97     1648.55    171.58 o 
   0   0   8     4025.94     4616.77    373.11 o 
   2   0   8     7186.57     7893.06    814.59 o 
   4   0   8      230.58      218.04     17.24 o 
   6   0   8      850.58      909.31     28.18 o 
   8   0   8      445.34      455.86     25.31 o 
  10   0   8       94.28       71.47     21.30 o 
 -11   1   8        0.02        1.48     16.08 o 
 -10   1   8      323.95      285.82     18.56 o 
  -9   1   8      181.20      168.73     16.88 o 
  -8   1   8      735.75      729.43     23.99 o 
  -7   1   8      102.03      102.00     11.74 o 
  -6   1   8      711.05      773.17     24.90 o 
  -5   1   8       44.20       59.40     10.24 o 
  -4   1   8      103.86      112.65     12.17 o 
  -3   1   8      119.86      100.37      9.56 o 
  -2   1   8      302.76      279.69     11.94 o 
  -1   1   8     1040.00      894.72     47.66 o 
   0   1   8      249.50      263.29     16.28 o 
   1   1   8     2174.36     1980.84     30.38 o 
   2   1   8        3.36       15.68      9.50 o 
   3   1   8     1594.91     1588.76     64.99 o 
   4   1   8      403.59      455.72     21.59 o 
   5   1   8     1066.96     1189.86     53.78 o 
   6   1   8      106.60      109.69     12.12 o 
   7   1   8        0.84       11.14     11.24 o 
   8   1   8        6.01       13.18     13.50 o 
   9   1   8       30.67       34.33     11.97 o 
  10   1   8       25.72       22.66     14.37 o 
  11   1   8        0.06        8.72      9.03 o 
 -11   2   8        5.47        7.48     15.93 o 
 -10   2   8       19.46       24.81     13.69 o 
  -9   2   8       14.04       13.30     12.22 o 
  -8   2   8        6.75        8.58      8.95 o 
  -7   2   8      360.50      400.45     13.67 o 
  -6   2   8      109.96      114.54     10.33 o 
  -5   2   8      144.40      172.89     12.15 o 
  -4   2   8     1883.49     1831.16     68.23 o 
  -3   2   8      513.31      604.71     28.58 o 
  -2   2   8      169.07      174.22      9.55 o 
  -1   2   8      431.23      398.99     19.06 o 
   0   2   8       29.55       20.71     13.34 o 
   1   2   8     1966.95     2185.11     37.20 o 
   2   2   8      291.77      308.07     28.75 o 
   3   2   8      313.71      414.73     20.96 o 
   4   2   8       17.75        4.85      8.57 o 
   5   2   8      439.99      485.47     16.86 o 
   6   2   8       72.01       85.77     14.03 o 
   7   2   8        0.05        4.79     10.73 o 
   8   2   8        3.43        8.43     11.69 o 
   9   2   8       41.68       47.88     14.66 o 
  10   2   8        0.66       11.84     14.46 o 
  11   2   8        5.51        3.79      9.54 o 
 -11   3   8       52.51       39.17     15.65 o 
 -10   3   8        2.09       -3.21     15.24 o 
  -9   3   8       14.16       14.28     14.98 o 
  -8   3   8      250.95      201.65     10.81 o 
  -7   3   8      249.07      252.24     11.87 o 
  -6   3   8      115.59      132.93     11.48 o 
  -5   3   8        1.25       10.64      9.47 o 
  -4   3   8      151.31      157.72     10.56 o 
  -3   3   8      117.46       79.35      8.98 o 
  -2   3   8     7344.40     8135.21    396.60 o 
  -1   3   8     2482.91     2382.64     74.53 o 
   0   3   8        2.86       -6.04      7.98 o 
   1   3   8     1670.42     1616.96    111.71 o 
   2   3   8     2915.63     3294.51    130.34 o 
   3   3   8     5637.71     5767.81    270.50 o 
   4   3   8       39.39       48.45      9.46 o 
   5   3   8     1828.67     2002.42     54.61 o 
   6   3   8      496.86      497.27     17.78 o 
   7   3   8       57.30       61.92     12.08 o 
   8   3   8      801.89      814.64     42.61 o 
   9   3   8      109.02      116.32     15.38 o 
  10   3   8        2.50        9.86     15.95 o 
  11   3   8       10.69        9.62     10.91 o 
 -11   4   8        5.36        7.37     12.55 o 
 -10   4   8        3.96        3.41     15.83 o 
  -9   4   8      155.55      163.50     13.84 o 
  -8   4   8        0.23        6.12     10.96 o 
  -7   4   8      147.29      150.80     11.13 o 
  -6   4   8     1497.23     1552.95     43.12 o 
  -5   4   8      593.19      588.29     12.24 o 
  -4   4   8      200.83      165.96     11.23 o 
  -3   4   8     2773.49     2838.82    135.30 o 
  -2   4   8      980.92     1056.89     51.56 o 
  -1   4   8     1467.65     1586.13     59.05 o 
   0   4   8     1233.72     1423.34     61.44 o 
   1   4   8     1171.74     1324.78     44.30 o 
   2   4   8     1402.29     1341.06     56.08 o 
   3   4   8      293.40      339.29     20.05 o 
   4   4   8      120.51      168.91     12.09 o 
   5   4   8       55.74       81.38     12.02 o 
   6   4   8      161.42      176.82     14.99 o 
   7   4   8      423.43      395.92     34.19 o 
   8   4   8      454.27      418.26     15.27 o 
   9   4   8       60.34       59.83     15.92 o 
  10   4   8      170.28      154.98     15.35 o 
 -11   5   8       87.18       89.56     17.14 o 
 -10   5   8      259.73      269.24     19.14 o 
  -9   5   8       37.11       55.13     15.22 o 
  -8   5   8      732.65      763.25     17.26 o 
  -7   5   8       32.26       31.83      8.75 o 
  -6   5   8      199.56      208.42     11.39 o 
  -5   5   8       33.69       20.20      9.51 o 
  -4   5   8      626.22      695.60     35.49 o 
  -3   5   8       25.23        5.05      9.11 o 
  -2   5   8      168.15      181.42     10.38 o 
  -1   5   8     3123.35     3272.71     22.47 o 
   0   5   8     1238.82     1149.52     44.51 o 
   1   5   8     2766.11     2968.65     20.49 o 
   2   5   8      513.80      487.01     19.44 o 
   3   5   8      122.04       62.82     16.64 o 
   4   5   8      483.00      495.90     18.00 o 
   5   5   8      169.24      141.97     13.08 o 
   6   5   8      204.82      208.50     13.67 o 
   7   5   8       83.44      100.60     14.58 o 
   8   5   8       81.84       63.89     14.79 o 
   9   5   8       38.99       61.25     16.95 o 
  10   5   8        0.41       14.98     11.81 o 
 -10   6   8       80.84       75.80     17.72 o 
  -9   6   8      215.35      215.18     16.34 o 
  -8   6   8      549.63      522.46     30.70 o 
  -7   6   8      449.42      480.59     12.82 o 
  -6   6   8     1738.42     1625.40     61.15 o 
  -5   6   8       20.52       20.33     10.76 o 
  -4   6   8     3045.03     3003.57     74.43 o 
  -3   6   8      315.40      246.74     10.39 o 
  -2   6   8      452.71      387.76     22.73 o 
  -1   6   8       33.56       35.73      8.43 o 
   0   6   8     1563.47     1687.11     62.00 o 
   1   6   8      128.05       90.46     15.41 o 
   2   6   8      973.32      941.32     56.65 o 
   3   6   8      195.72      239.41     20.46 o 
   4   6   8      133.34      165.22     12.59 o 
   5   6   8       58.50       63.08     11.23 o 
   6   6   8      147.93      157.36     15.83 o 
   7   6   8      550.30      547.15     19.79 o 
   8   6   8      403.38      427.35     17.50 o 
   9   6   8        4.17        9.16     15.05 o 
  10   6   8      110.05      119.86     11.49 o 
 -10   7   8       59.53       41.35     17.03 o 
  -9   7   8      190.70      186.59     16.72 o 
  -8   7   8      441.22      467.90     19.36 o 
  -7   7   8       46.28       40.10      9.29 o 
  -6   7   8      375.20      352.95     11.85 o 
  -5   7   8      194.09      200.46     33.02 o 
  -4   7   8      996.78     1012.65     36.54 o 
  -3   7   8       39.63       66.75     15.10 o 
  -2   7   8        1.26      215.16    117.71 o 
  -1   7   8      648.18      662.40     31.29 o 
   0   7   8       93.02       84.75      9.56 o 
   1   7   8     4156.33     4194.02     49.89 o 
   2   7   8       85.34       85.05     11.63 o 
   3   7   8      783.70      791.71     20.11 o 
   4   7   8      661.43      888.15     65.42 o 
   5   7   8       96.37       89.83     11.60 o 
   6   7   8      289.79      333.41     17.71 o 
   7   7   8      109.94      103.06     14.60 o 
   8   7   8       20.09       36.45     15.63 o 
   9   7   8       91.49       85.06     15.44 o 
  10   7   8      203.28      185.81     11.83 o 
 -10   8   8        9.87       18.67     19.13 o 
  -9   8   8       44.36       32.46     17.25 o 
  -8   8   8       42.46       44.91     14.28 o 
  -7   8   8       30.13       35.69     13.88 o 
  -6   8   8      125.81      101.82      9.92 o 
  -5   8   8     2491.77     2329.58     58.74 o 
  -4   8   8      360.38      338.48     10.85 o 
  -3   8   8     2830.03     2835.72    131.69 o 
  -2   8   8       18.59      462.40    227.78 o 
  -1   8   8       26.81       21.33     11.72 o 
   0   8   8      610.84      660.90     43.42 o 
   1   8   8      159.29      150.85     12.03 o 
   2   8   8        7.88        8.90      9.27 o 
   3   8   8      336.02      354.75     12.38 o 
   4   8   8        0.00        2.73      9.77 o 
   5   8   8       58.49       46.77     11.59 o 
   6   8   8      181.74      166.85     18.15 o 
   7   8   8      193.02      179.55     13.89 o 
   8   8   8       34.55       34.07     12.57 o 
   9   8   8       80.92       70.89     12.83 o 
  10   8   8       11.88       21.46     13.34 o 
  -9   9   8       60.03       74.56     15.81 o 
  -8   9   8        0.00      -12.90     18.37 o 
  -7   9   8        4.85       13.69     15.35 o 
  -6   9   8      227.61      211.45     10.70 o 
  -5   9   8        2.33       20.47     11.24 o 
  -4   9   8       93.64       55.64     10.75 o 
  -3   9   8     1111.87      976.81     18.49 o 
  -2   9   8        1.12       32.61     15.22 o 
  -1   9   8       53.42       42.88     10.42 o 
   0   9   8       16.08       21.63     10.06 o 
   1   9   8     1180.23     1114.59     96.41 o 
   2   9   8        9.14       21.47      9.03 o 
   3   9   8       56.23       64.10     11.10 o 
   4   9   8       13.63       13.46     12.46 o 
   5   9   8        0.02        3.52      9.85 o 
   6   9   8       37.47       36.80     16.08 o 
   7   9   8       32.12       31.23     16.32 o 
   8   9   8        2.21       -8.52     16.65 o 
   9   9   8        8.18        6.04     10.95 o 
  -9  10   8      119.74      107.55     15.69 o 
  -8  10   8      331.25      313.95     23.82 o 
  -7  10   8      249.60      256.33     23.37 o 
  -6  10   8      122.66      170.34     18.95 o 
  -5  10   8      592.99      680.24     25.54 o 
  -4  10   8      530.56      480.59     13.96 o 
  -3  10   8      578.90      631.70     35.72 o 
  -2  10   8        3.44       11.10     10.02 o 
  -1  10   8        4.41        9.42     10.54 o 
   0  10   8     1163.81     1134.72     45.81 o 
   1  10   8       19.16       20.84     11.02 o 
   2  10   8     1393.60     1330.90     47.51 o 
   3  10   8      385.19      391.96     40.61 o 
   4  10   8       35.88       98.66     35.46 o 
   5  10   8       54.61       93.84     13.40 o 
   6  10   8      178.37      170.42     14.10 o 
   7  10   8       99.09      103.32     13.64 o 
   8  10   8      108.87      127.48     20.27 o 
   9  10   8       34.70       21.40     13.89 o 
  -9  11   8        6.08       12.71     14.89 o 
  -8  11   8      127.60      112.25     22.79 o 
  -7  11   8       34.35       15.35     21.76 o 
  -6  11   8      581.34      593.66     36.19 o 
  -5  11   8      149.36      168.47     16.11 o 
  -4  11   8       27.94       41.66      9.72 o 
  -3  11   8      317.98      352.81     24.77 o 
  -2  11   8      177.21      181.39     12.74 o 
  -1  11   8      112.31      113.73     10.16 o 
   0  11   8       50.71       52.79     12.49 o 
   1  11   8      139.13      167.52     11.20 o 
   2  11   8       35.46       32.16     11.61 o 
   3  11   8      441.21      408.36     14.45 o 
   4  11   8        0.48       12.05     11.65 o 
   5  11   8       53.58       44.35     13.10 o 
   6  11   8       66.02       67.63     12.57 o 
   7  11   8       28.68       41.00     13.97 o 
   8  11   8       32.23       61.05     20.39 o 
  -8  12   8       33.73       58.53     21.65 o 
  -7  12   8        3.50       12.14     21.65 o 
  -6  12   8      139.93      125.99     15.92 o 
  -5  12   8      392.96      419.07     22.48 o 
  -4  12   8       41.17       31.50     11.29 o 
  -3  12   8      541.98      536.02     27.67 o 
  -2  12   8       21.94       42.75     12.02 o 
  -1  12   8       27.27       40.86     12.21 o 
   0  12   8       11.00       24.24     12.22 o 
   1  12   8       12.88       26.32     10.65 o 
   2  12   8       20.73       23.41     11.65 o 
   3  12   8       48.89       43.87     11.37 o 
   4  12   8      179.58      172.57     11.95 o 
   5  12   8       74.31       69.92     10.67 o 
   6  12   8        2.67        4.24     17.41 o 
   7  12   8       29.89       39.97     20.04 o 
   8  12   8      188.31      212.10     15.14 o 
  -8  13   8        0.04       16.72     16.15 o 
  -7  13   8        1.36       12.03     15.92 o 
  -6  13   8       35.37       15.69     22.11 o 
  -5  13   8        6.72       16.68     13.22 o 
  -4  13   8        6.57        5.60     15.62 o 
  -3  13   8        9.61       -0.27     10.07 o 
  -2  13   8        4.77       13.88     10.04 o 
  -1  13   8       44.69      124.10     56.19 o 
   0  13   8      108.15      101.26     10.93 o 
   1  13   8      109.22      116.33     12.36 o 
   2  13   8        3.45       12.19     11.35 o 
   3  13   8        7.41       12.78      9.33 o 
   4  13   8       55.93       48.06     10.70 o 
   5  13   8        1.17        6.91     20.73 o 
   6  13   8       15.86        3.32     18.67 o 
   7  13   8        3.56       13.78     14.54 o 
  -7  14   8      147.94      179.02     24.05 o 
  -6  14   8        2.34        3.21     16.49 o 
  -5  14   8       15.70       20.67     16.23 o 
  -4  14   8        0.24        4.30     10.88 o 
  -3  14   8      157.54      165.28     14.05 o 
  -2  14   8       28.51       29.61     11.50 o 
  -1  14   8        1.36        3.16     10.84 o 
   0  14   8      490.64      505.22     15.07 o 
   1  14   8       31.18       33.68      9.73 o 
   2  14   8      704.89      692.17     16.19 o 
   3  14   8        6.80        9.88     12.77 o 
   4  14   8      457.27      463.17     18.18 o 
   5  14   8       69.57       75.00     16.71 o 
   6  14   8       18.06       23.55     16.21 o 
   7  14   8        0.89       17.41     13.74 o 
  -6  15   8        7.11      -13.63     21.88 o 
  -5  15   8       45.07       56.93     23.14 o 
  -4  15   8      115.84      136.26     15.23 o 
  -3  15   8      148.66      162.49     13.64 o 
  -2  15   8       96.82      115.85     15.13 o 
  -1  15   8      210.98      270.02     16.52 o 
   0  15   8        0.99       -0.40     14.12 o 
   1  15   8      439.08      519.59     19.01 o 
   2  15   8        1.13        5.69     14.05 o 
   3  15   8      282.24      282.16     14.22 o 
   4  15   8       60.50       54.60     15.55 o 
   5  15   8       25.16       19.51      9.94 o 
   6  15   8       48.44       56.26     14.07 o 
  -5  16   8       95.37       82.01     16.84 o 
  -4  16   8       56.62       85.00     29.65 o 
  -3  16   8       10.86       18.16     14.06 o 
  -2  16   8       23.65       42.43     13.09 o 
  -1  16   8        3.32        7.44     12.20 o 
   0  16   8        8.56       19.54     10.43 o 
   1  16   8       11.83       10.59     14.37 o 
   2  16   8       88.39      110.42     10.08 o 
   3  16   8       26.25       26.49     11.55 o 
   4  16   8        0.11        6.43     10.36 o 
   5  16   8       25.25       41.33     10.82 o 
  -3  17   8      302.91      295.06     16.47 o 
  -2  17   8      112.83       94.45     12.75 o 
  -1  17   8       15.25       20.23     15.16 o 
   0  17   8       20.95       28.08     12.27 o 
   1  17   8        2.50       15.69     10.75 o 
   2  17   8        2.46        7.17     10.43 o 
   3  17   8        7.65       20.73     12.45 o 
   0  18   8       79.87      106.58     13.46 o 
 -11   0   9        3.56       20.96     16.72 o 
  -9   0   9      626.94      663.54     19.83 o 
  -7   0   9       61.76       62.64     15.99 o 
  -5   0   9       18.81       12.91     10.69 o 
  -3   0   9       48.78       75.79     16.11 o 
  -1   0   9      199.97      182.28     11.34 o 
   1   0   9      961.00      870.67     85.79 o 
   3   0   9      350.14      423.07     24.91 o 
   5   0   9      227.54      235.03     20.96 o 
   7   0   9      110.61       99.42     21.07 o 
   9   0   9      270.84      350.60     23.82 o 
 -11   1   9      100.19       82.83     17.40 o 
 -10   1   9       12.54       14.80     15.45 o 
  -9   1   9       50.85       61.74      9.05 o 
  -8   1   9      823.47      841.20     13.33 o 
  -7   1   9       98.01      105.82     10.06 o 
  -6   1   9        3.00        9.25      9.18 o 
  -5   1   9     1522.16     1366.42     52.44 o 
  -4   1   9       25.25       38.72     11.25 o 
  -3   1   9     4316.33     4298.20    187.66 o 
  -2   1   9      339.91      330.16     18.14 o 
  -1   1   9     1078.10      935.22     46.57 o 
   0   1   9     1065.99     1198.58     49.05 o 
   1   1   9      287.51      230.21      9.84 o 
   2   1   9       35.54       35.01      7.68 o 
   3   1   9      926.87     1049.81     77.90 o 
   4   1   9       53.67       50.04      8.53 o 
   5   1   9      296.67      306.13     13.33 o 
   6   1   9        0.11        4.27     10.45 o 
   7   1   9        4.97        8.36     13.91 o 
   8   1   9        7.49        3.30     11.10 o 
   9   1   9       34.48       44.19     12.01 o 
  10   1   9        4.57       13.36     14.55 o 
 -11   2   9        0.01       -7.04     13.07 o 
 -10   2   9      181.05      155.76     14.71 o 
  -9   2   9      187.28      174.06     13.42 o 
  -8   2   9      528.59      486.72     13.47 o 
  -7   2   9        1.31       14.46      8.64 o 
  -6   2   9        0.11       -7.98      9.36 o 
  -5   2   9      531.63      531.03     18.91 o 
  -4   2   9        1.22       15.39      8.91 o 
  -3   2   9      507.73      598.95     36.44 o 
  -2   2   9     1258.17     1458.85     71.19 o 
  -1   2   9      255.48      246.81     12.96 o 
   0   2   9    10972.35    11456.25    464.09 o 
   1   2   9     1214.39     1115.46     43.38 o 
   2   2   9     5107.37     5355.24    365.61 o 
   3   2   9      284.28      335.48     19.56 o 
   4   2   9     1628.86     1783.89    114.52 o 
   5   2   9      769.89      785.01     58.55 o 
   6   2   9      200.78      193.15     14.66 o 
   7   2   9        0.06       -9.57     13.97 o 
   8   2   9       12.24        3.91     13.73 o 
   9   2   9      317.20      304.21     15.69 o 
  10   2   9      358.97      349.46     41.41 o 
 -11   3   9      175.53      178.28     17.73 o 
 -10   3   9       10.35       18.24     16.44 o 
  -9   3   9       12.59       15.91     11.78 o 
  -8   3   9      498.21      462.62     15.41 o 
  -7   3   9        7.94        9.60      8.90 o 
  -6   3   9       74.93       65.24      8.29 o 
  -5   3   9      641.32      630.62     19.26 o 
  -4   3   9      303.94      287.78     10.75 o 
  -3   3   9     1452.13     1313.53     46.03 o 
  -2   3   9      245.77      202.95     40.55 o 
  -1   3   9     2676.98     2450.89    117.99 o 
   0   3   9     2174.35     2049.35     49.21 o 
   1   3   9      625.84      749.16     32.22 o 
   2   3   9      308.44      200.42      9.55 o 
   3   3   9      242.52      244.64     12.81 o 
   4   3   9       42.75       53.85      9.38 o 
   5   3   9       63.12       76.47     10.25 o 
   6   3   9     1781.39     1637.85     76.80 o 
   7   3   9        0.22        3.45     14.73 o 
   8   3   9      116.99      109.77     12.48 o 
   9   3   9        4.07        1.11     14.33 o 
  10   3   9        7.35        8.67     14.53 o 
 -11   4   9        2.39       13.32     14.88 o 
 -10   4   9      175.67      176.61     17.00 o 
  -9   4   9       54.36       44.07     13.34 o 
  -8   4   9       58.21       54.83      8.57 o 
  -7   4   9       34.78       29.75      8.81 o 
  -6   4   9      221.90      204.24     10.78 o 
  -5   4   9       69.71       76.73      9.76 o 
  -4   4   9      863.86      998.41     80.41 o 
  -3   4   9        4.31        2.14      9.22 o 
  -2   4   9       77.63       66.18     10.74 o 
  -1   4   9      157.21      159.54      9.50 o 
   0   4   9        0.36       -3.79      8.63 o 
   1   4   9      712.36      751.17     29.41 o 
   2   4   9     7868.68     8827.50    418.01 o 
   3   4   9      203.95      184.12      8.88 o 
   4   4   9      751.48      707.42     32.54 o 
   5   4   9     2167.87     2182.99     50.14 o 
   6   4   9      146.10      145.55     13.36 o 
   7   4   9       58.22       55.71     17.12 o 
   8   4   9        8.60        3.09     13.81 o 
   9   4   9      144.92      134.85     15.14 o 
  10   4   9        2.14        8.86     14.49 o 
 -10   5   9      152.78      142.55     17.08 o 
  -9   5   9       34.42       17.16     14.78 o 
  -8   5   9       65.08       74.33     11.08 o 
  -7   5   9       76.76       70.22     10.83 o 
  -6   5   9      398.46      399.58     16.75 o 
  -5   5   9     1929.74     1959.91     41.59 o 
  -4   5   9      124.30      101.13     10.93 o 
  -3   5   9     2884.82     2874.38     94.60 o 
  -2   5   9      501.16      523.22     22.86 o 
  -1   5   9      568.10      534.69     13.74 o 
   0   5   9     2891.99     2875.04     21.42 o 
   1   5   9        0.30       -3.38      9.02 o 
   2   5   9      629.25      613.67     21.56 o 
   3   5   9       82.72       69.05     10.81 o 
   4   5   9      731.85      809.06     59.49 o 
   5   5   9        1.43        1.92     11.00 o 
   6   5   9      878.45      885.47     43.81 o 
   7   5   9      190.79      207.82     16.33 o 
   8   5   9      108.33       97.25     12.06 o 
   9   5   9       41.05       38.22     14.58 o 
  10   5   9        0.10        8.26     14.45 o 
 -10   6   9       87.79       73.75     26.80 o 
  -9   6   9      404.24      400.39     18.15 o 
  -8   6   9        0.09       -0.09      9.09 o 
  -7   6   9     1458.44     1338.20     44.49 o 
  -6   6   9      125.13      112.43     10.41 o 
  -5   6   9      328.44      297.74     12.48 o 
  -4   6   9      221.12      266.49     20.43 o 
  -3   6   9       44.68       54.59      9.24 o 
  -2   6   9       59.25       61.51     21.61 o 
  -1   6   9      639.45      639.73     29.06 o 
   0   6   9      463.35      361.42     12.66 o 
   1   6   9     2134.62     2153.41     79.54 o 
   2   6   9      168.91      161.66     24.20 o 
   3   6   9     1093.04     1115.89     52.98 o 
   4   6   9        0.17       -0.70     10.51 o 
   5   6   9        3.38        2.80     10.17 o 
   6   6   9      100.03       96.38     10.74 o 
   7   6   9       89.56       94.93     14.82 o 
   8   6   9      109.57      105.09     16.40 o 
   9   6   9        0.06        8.54     11.27 o 
  10   6   9       45.79       49.30     12.40 o 
 -10   7   9      159.50      145.01     18.01 o 
  -9   7   9       12.55       24.41     14.65 o 
  -8   7   9       21.93       13.39     12.08 o 
  -7   7   9       86.51       59.57      9.66 o 
  -6   7   9      260.98      226.88     10.64 o 
  -5   7   9      666.82      620.96     17.68 o 
  -4   7   9      611.59      621.51     24.53 o 
  -3   7   9      524.52      534.44     26.20 o 
  -2   7   9     1999.75     2046.14     48.18 o 
  -1   7   9       67.93       58.74      7.92 o 
   0   7   9     1980.10     2244.39    125.02 o 
   1   7   9        1.96      916.81    502.13 o 
   2   7   9       59.31       70.83     10.18 o 
   3   7   9        2.54       -4.43     10.90 o 
   4   7   9     1112.06     1098.63     65.52 o 
   5   7   9       33.92       34.33     11.76 o 
   6   7   9     1198.18     1175.06     17.94 o 
   7   7   9       15.61       12.88     15.60 o 
   8   7   9       39.21       33.98     14.21 o 
   9   7   9      101.95      106.72     22.79 o 
  10   7   9        0.01       25.93     13.96 o 
 -10   8   9      145.36      117.11     14.58 o 
  -9   8   9      214.62      208.59     28.29 o 
  -8   8   9      294.49      293.10     28.98 o 
  -7   8   9       87.51       85.43     10.38 o 
  -6   8   9       65.01       68.41     11.04 o 
  -5   8   9      169.20      137.98     16.16 o 
  -4   8   9      461.38      495.93     21.76 o 
  -3   8   9        2.31      141.60     86.72 o 
  -2   8   9     2211.61     2480.00    126.06 o 
  -1   8   9       91.35       84.60     10.81 o 
   0   8   9       54.18       51.47      9.54 o 
   1   8   9      841.12      899.02     42.66 o 
   2   8   9      759.69      832.62     35.67 o 
   3   8   9       21.94        8.16     10.47 o 
   4   8   9     2722.76     2786.09    105.16 o 
   5   8   9      726.16      789.04     21.79 o 
   6   8   9      211.41      234.27     12.63 o 
   7   8   9      103.27      105.42     13.23 o 
   8   8   9       12.96       20.39     12.46 o 
   9   8   9       19.80       26.68     16.01 o 
  -9   9   9       16.58       28.94     19.26 o 
  -8   9   9       82.40       91.79     18.46 o 
  -7   9   9        1.16        8.46     10.63 o 
  -6   9   9       18.07       30.21     21.25 o 
  -5   9   9      142.33      207.27     13.92 o 
  -4   9   9       93.08       76.01     10.13 o 
  -3   9   9       77.57       74.16     10.63 o 
  -2   9   9      698.47      690.33     17.67 o 
  -1   9   9        0.14       11.38      9.05 o 
   0   9   9        8.75        9.82      8.22 o 
   1   9   9      104.30      105.47     10.95 o 
   2   9   9       30.80       43.73     11.74 o 
   3   9   9      102.04       91.03     11.95 o 
   4   9   9     1396.60     1496.11     77.21 o 
   5   9   9       22.17       26.41     12.94 o 
   6   9   9      871.86      895.40     28.82 o 
   7   9   9        0.23       10.82     16.27 o 
   8   9   9      186.06      202.76     18.36 o 
   9   9   9       21.98       21.75     12.39 o 
  -9  10   9      198.68      208.92     23.48 o 
  -8  10   9        0.12       16.26     15.92 o 
  -7  10   9      570.20      500.20     35.11 o 
  -6  10   9       42.11       37.35     13.46 o 
  -5  10   9      176.77      208.65     13.82 o 
  -4  10   9       46.12       60.32     13.11 o 
  -3  10   9      451.03      462.14     18.65 o 
  -2  10   9      199.70      235.71     12.74 o 
  -1  10   9       66.37       59.34      8.59 o 
   0  10   9       97.17       81.20     10.62 o 
   1  10   9      606.08      635.81     13.74 o 
   2  10   9      844.97      736.42     40.51 o 
   3  10   9       96.31       93.08     12.28 o 
   4  10   9       76.16      116.22     12.62 o 
   5  10   9       16.89       20.69      9.80 o 
   6  10   9      617.43      542.61     40.57 o 
   7  10   9        9.74       17.75     12.23 o 
   8  10   9       14.17       12.39     17.29 o 
   9  10   9        3.99       -9.16     14.78 o 
  -8  11   9        4.76       17.64     15.35 o 
  -7  11   9       30.56        6.64     15.12 o 
  -6  11   9      122.98      100.26     17.81 o 
  -5  11   9      473.85      496.77     16.60 o 
  -4  11   9       22.38       24.51     12.91 o 
  -3  11   9      252.54      218.26     12.76 o 
  -2  11   9       61.53       71.48      9.43 o 
  -1  11   9       44.40       38.40     10.23 o 
   0  11   9      328.31      355.98     19.71 o 
   1  11   9        1.75       11.98     11.81 o 
   2  11   9       53.36       49.71     12.39 o 
   3  11   9        0.50        8.75      9.64 o 
   4  11   9       30.74       28.63     10.05 o 
   5  11   9       19.35       17.65     12.08 o 
   6  11   9       10.87       12.62     11.20 o 
   7  11   9        0.02       -0.49     12.94 o 
   8  11   9       59.83       74.22     14.89 o 
  -8  12   9       10.79       17.87     22.22 o 
  -7  12   9       22.53       23.94     22.68 o 
  -6  12   9       15.74        9.80     18.02 o 
  -5  12   9       39.79       43.82     11.84 o 
  -4  12   9      311.24      316.09     14.11 o 
  -3  12   9       80.44       58.75     12.15 o 
  -2  12   9     1249.15     1144.29     55.46 o 
  -1  12   9       32.15       44.21     11.37 o 
   0  12   9      155.23      155.14     13.10 o 
   1  12   9      515.70      517.99     23.18 o 
   2  12   9       48.47       54.22     10.52 o 
   3  12   9      108.94      130.12     10.36 o 
   4  12   9       99.86      101.64     10.70 o 
   5  12   9        5.82       18.10     12.94 o 
   6  12   9        4.14        2.75     11.65 o 
   7  12   9       55.69       64.60     15.12 o 
   8  12   9        0.03       -6.87     13.40 o 
  -7  13   9       39.52       54.98     21.53 o 
  -6  13   9       10.97        7.56     14.89 o 
  -5  13   9        5.46        6.76     13.32 o 
  -4  13   9       33.21       26.32     10.24 o 
  -3  13   9      374.81      353.14     22.21 o 
  -2  13   9       12.37        7.45     10.10 o 
  -1  13   9      814.04      868.32     15.80 o 
   0  13   9       36.03       42.28     10.38 o 
   1  13   9      498.81      565.75     15.05 o 
   2  13   9        7.47       11.76     11.44 o 
   3  13   9      175.15      169.95     10.36 o 
   4  13   9       74.68       55.18     10.47 o 
   5  13   9      155.38      143.61     11.79 o 
   6  13   9       94.07       91.74     19.47 o 
   7  13   9        2.65      -15.46     15.46 o 
  -7  14   9      219.56      188.64     18.78 o 
  -6  14   9       51.21       64.03     23.14 o 
  -5  14   9        0.09        0.08     15.08 o 
  -4  14   9       16.81       23.67     13.35 o 
  -3  14   9       55.33       42.56     11.52 o 
  -2  14   9        4.92       17.87     11.31 o 
  -1  14   9      283.56      309.78     16.94 o 
   0  14   9      135.37       97.02     13.55 o 
   1  14   9        0.06       15.07      9.84 o 
   2  14   9      254.86      278.17     27.82 o 
   3  14   9        6.01       11.85     11.84 o 
   4  14   9      170.01      201.20     26.14 o 
   5  14   9       18.22       26.07     15.90 o 
   6  14   9      126.22      153.71     20.85 o 
  -6  15   9       18.76        3.78     15.58 o 
  -5  15   9        2.40        3.45     13.25 o 
  -4  15   9       12.19        6.92     13.31 o 
  -3  15   9       16.71       18.11     16.74 o 
  -2  15   9      161.42      182.74     16.26 o 
  -1  15   9        5.17       15.04     14.07 o 
   0  15   9        0.03        6.40     11.83 o 
   1  15   9      121.70      112.93     13.16 o 
   2  15   9       30.03       24.74     11.94 o 
   3  15   9       61.53       57.48     14.44 o 
   4  15   9        0.28       -5.85     11.54 o 
   5  15   9       21.42       28.04     16.80 o 
  -4  16   9      518.48      544.81     28.90 o 
  -3  16   9        3.45       11.46     13.48 o 
  -2  16   9       91.25       85.28     19.93 o 
  -1  16   9      341.81      385.43     19.93 o 
   0  16   9      240.07      238.10     19.53 o 
   1  16   9       17.47       16.80     14.33 o 
   2  16   9       13.64       18.92     14.00 o 
   3  16   9       24.86       36.81     14.99 o 
   4  16   9        1.13        3.71     10.76 o 
  -3  17   9      359.64      385.37     18.53 o 
  -2  17   9       21.61       40.75     12.01 o 
  -1  17   9      577.88      601.74     18.61 o 
   0  17   9       42.49       56.50     12.75 o 
   1  17   9      124.02      140.68     11.79 o 
   2  17   9       15.63       21.39     11.97 o 
   3  17   9        4.21       16.71     10.17 o 
 -10   0  10      207.92      198.04     23.48 o 
  -8   0  10      184.67      201.15     16.63 o 
  -6   0  10      453.00      492.38     17.41 o 
  -4   0  10     7882.22     7753.51    916.93 o 
  -2   0  10      972.31     1213.70    137.10 o 
   0   0  10     4942.85     5443.60    553.96 o 
   2   0  10        2.52        4.79     10.36 o 
   4   0  10      260.72      293.93     50.45 o 
   6   0  10       55.96       76.63     18.78 o 
   8   0  10      205.72      213.27     17.87 o 
  10   0  10       11.61        5.96     19.24 o 
 -11   1  10       61.21       59.55     11.67 o 
 -10   1  10       18.06       20.15     16.15 o 
  -9   1  10       65.48       73.89     10.11 o 
  -8   1  10      484.74      427.11     12.26 o 
  -7   1  10     1641.87     1568.48     17.22 o 
  -6   1  10      251.25      254.23     10.74 o 
  -5   1  10      715.55      637.28     27.41 o 
  -4   1  10       25.59       16.86      9.66 o 
  -3   1  10      807.96      791.04     58.36 o 
  -2   1  10        5.95        3.73      7.19 o 
  -1   1  10      543.42      595.95     32.54 o 
   0   1  10     2549.08     2587.68    111.08 o 
   1   1  10       72.22       88.87      7.93 o 
   2   1  10     1831.63     1884.97     96.42 o 
   3   1  10      138.35      128.67      8.95 o 
   4   1  10      513.20      472.45     30.40 o 
   5   1  10        2.58        8.75      7.99 o 
   6   1  10      216.77      225.74     12.67 o 
   7   1  10        6.54        3.15     13.62 o 
   8   1  10        4.25        7.37     11.61 o 
   9   1  10       21.73       31.35     10.85 o 
  10   1  10       31.67       22.50     14.17 o 
 -11   2  10       37.90       49.70     16.63 o 
 -10   2  10       22.86       24.71     13.24 o 
  -9   2  10        0.28       -2.75     10.09 o 
  -8   2  10      134.17      126.70     11.87 o 
  -7   2  10       11.71        9.77     11.21 o 
  -6   2  10       50.96       68.21      9.37 o 
  -5   2  10      613.31      594.39     15.28 o 
  -4   2  10       21.10       20.61      9.42 o 
  -3   2  10       85.88       82.34      9.55 o 
  -2   2  10       34.14       20.13      8.81 o 
  -1   2  10      186.35      193.18     19.90 o 
   0   2  10     4996.03     4888.08    234.44 o 
   1   2  10     5877.97     6262.13    340.66 o 
   2   2  10       94.29       47.16      8.95 o 
   3   2  10     1374.91     1393.85    114.42 o 
   4   2  10      215.43      223.19      8.80 o 
   5   2  10       53.30       58.25     10.70 o 
   6   2  10      124.39      124.78     12.36 o 
   7   2  10      866.00      999.27     21.24 o 
   8   2  10       22.07       26.60     14.52 o 
   9   2  10      545.55      584.74     19.40 o 
  10   2  10       95.08       71.60     18.90 o 
 -10   3  10       44.27       33.92     12.10 o 
  -9   3  10      141.04      152.83     10.20 o 
  -8   3  10        0.81       11.21     10.41 o 
  -7   3  10     2236.59     2105.36     35.81 o 
  -6   3  10      931.35      832.09     20.12 o 
  -5   3  10     1145.81     1207.85     38.45 o 
  -4   3  10      436.00      433.80     14.75 o 
  -3   3  10       36.55       32.86      7.67 o 
  -2   3  10       32.54       43.45      7.85 o 
  -1   3  10       23.67       15.63      7.94 o 
   0   3  10     1440.26     1674.52     78.51 o 
   1   3  10       26.84       48.91      9.74 o 
   2   3  10       45.49       41.66      6.94 o 
   3   3  10        4.02        8.44      7.03 o 
   4   3  10       74.29       76.70     10.71 o 
   5   3  10      593.69      636.57     44.61 o 
   6   3  10      437.60      414.44     28.69 o 
   7   3  10      518.02      484.53     34.13 o 
   8   3  10        6.49       13.39     13.56 o 
   9   3  10       34.02       35.33     14.19 o 
  10   3  10       29.51       37.64     11.54 o 
 -10   4  10       10.04        4.46     15.06 o 
  -9   4  10       14.18       19.56      9.17 o 
  -8   4  10      201.36      202.41     11.36 o 
  -7   4  10        2.39        3.61      9.68 o 
  -6   4  10      363.79      358.87     12.44 o 
  -5   4  10        2.09        8.86     10.22 o 
  -4   4  10     2634.46     2598.29     61.00 o 
  -3   4  10      460.55      388.60     14.05 o 
  -2   4  10     1563.75     1576.51     54.31 o 
  -1   4  10     1886.33     2092.17     93.36 o 
   0   4  10      322.10      288.32     10.60 o 
   1   4  10       10.34        9.39      9.04 o 
   2   4  10       41.49       24.44      9.39 o 
   3   4  10       71.58       87.33      9.20 o 
   4   4  10      227.22      194.60     19.36 o 
   5   4  10      172.63      153.69     12.30 o 
   6   4  10     1091.64     1083.58     77.79 o 
   7   4  10      684.34      675.62     51.83 o 
   8   4  10       95.32      102.13     14.64 o 
   9   4  10      151.25      165.01     17.01 o 
  10   4  10        8.92        6.94     14.07 o 
 -10   5  10       10.50       18.41     13.23 o 
  -9   5  10       16.45       29.57     12.10 o 
  -8   5  10      260.24      239.20     10.10 o 
  -7   5  10        4.42       10.56      9.20 o 
  -6   5  10     1126.39     1117.30     15.30 o 
  -5   5  10        4.82        4.49      9.46 o 
  -4   5  10     2201.07     2013.09     44.20 o 
  -3   5  10      104.68       73.54      9.33 o 
  -2   5  10       12.46        7.32     10.04 o 
  -1   5  10     1199.64     1174.23     67.27 o 
   0   5  10     2607.98     2756.39    133.94 o 
   1   5  10      535.62      456.60     10.75 o 
   2   5  10     4084.49     4594.29    190.35 o 
   3   5  10       31.25       17.49      8.93 o 
   4   5  10     1256.28     1261.20    102.57 o 
   5   5  10        0.95        1.91      9.72 o 
   6   5  10        2.78        2.20     12.08 o 
   7   5  10      109.57      115.45     13.15 o 
   8   5  10      101.77      112.91     14.41 o 
   9   5  10       69.87       64.88     11.47 o 
  10   5  10       14.53       26.74     11.97 o 
 -10   6  10        3.75        0.85     12.86 o 
  -9   6  10       21.64       10.36     15.14 o 
  -8   6  10       17.37       24.19     10.78 o 
  -7   6  10       58.50       47.49      9.40 o 
  -6   6  10       93.13       98.65     10.69 o 
  -5   6  10      131.43      119.40      9.98 o 
  -4   6  10      533.73      536.20     29.63 o 
  -3   6  10       75.39       82.92     10.32 o 
  -2   6  10     1635.82     1515.54     64.72 o 
  -1   6  10      307.56      330.77     12.04 o 
   0   6  10     1775.13     1851.67     18.32 o 
   1   6  10      317.65      396.28     22.97 o 
   2   6  10      933.97      896.87     12.33 o 
   3   6  10      203.78      209.87     29.39 o 
   4   6  10        0.17        2.26      8.46 o 
   5   6  10       64.96       71.39     12.30 o 
   6   6  10      215.97      243.40     11.93 o 
   7   6  10       58.79       56.15     14.86 o 
   8   6  10        0.34        1.39     13.87 o 
   9   6  10       42.81       49.41     11.84 o 
  10   6  10       27.55       24.50     16.45 o 
 -10   7  10      153.65      119.64     29.32 o 
  -9   7  10      301.61      307.41     20.73 o 
  -8   7  10       26.30       45.03     10.13 o 
  -7   7  10        4.43        6.49      9.97 o 
  -6   7  10       90.15       84.84     11.22 o 
  -5   7  10        8.36       13.90      8.69 o 
  -4   7  10       55.75       46.37      9.30 o 
  -3   7  10      679.99      653.95     12.44 o 
  -2   7  10       45.56      119.95     36.18 o 
  -1   7  10     1218.09     1195.44     19.61 o 
   0   7  10     6616.11     6938.77    129.16 o 
   1   7  10       23.52       17.45      7.10 o 
   2   7  10     2446.29     2256.98     45.52 o 
   3   7  10      580.83      521.00     20.15 o 
   4   7  10     2507.50     2767.97    230.92 o 
   5   7  10     2570.03     2481.04    107.90 o 
   6   7  10      131.45      239.05     91.79 o 
   7   7  10      419.90      356.50     16.61 o 
   8   7  10        0.97       15.32     14.17 o 
   9   7  10        0.02       10.90     13.41 o 
  -9   8  10       33.12       26.68     13.41 o 
  -8   8  10       21.97       22.33     12.05 o 
  -7   8  10       43.50       41.03      9.78 o 
  -6   8  10        0.16       -3.80      9.94 o 
  -5   8  10       57.47       97.56     22.08 o 
  -4   8  10      103.33      127.01      9.92 o 
  -3   8  10      145.16      160.84      9.57 o 
  -2   8  10      114.38      118.47      9.12 o 
  -1   8  10     1322.27     1339.16     27.08 o 
   0   8  10      448.29      484.90     19.64 o 
   1   8  10      268.73      281.30     13.09 o 
   2   8  10      224.47      190.07     15.73 o 
   3   8  10       17.79       18.01      8.96 o 
   4   8  10      202.04      164.41     63.10 o 
   5   8  10       59.70       38.41     16.86 o 
   6   8  10      250.68      213.80     12.56 o 
   7   8  10       84.78      101.41     15.67 o 
   8   8  10        9.74       21.35     11.60 o 
   9   8  10       74.54       89.95     15.93 o 
  -9   9  10      256.31      289.64     21.78 o 
  -8   9  10        2.76       -2.49     11.70 o 
  -7   9  10       62.69       72.00     11.87 o 
  -6   9  10      384.96      356.17     11.80 o 
  -5   9  10      561.26      552.18     23.14 o 
  -4   9  10       51.89      104.94     27.23 o 
  -3   9  10      282.45      280.50     10.90 o 
  -2   9  10      789.86      763.16     40.60 o 
  -1   9  10        5.21       21.76     11.74 o 
   0   9  10      293.46      260.81     12.74 o 
   1   9  10      204.57      203.89     12.28 o 
   2   9  10      729.41      636.54     42.32 o 
   3   9  10      202.42      206.15     10.91 o 
   4   9  10      204.79      298.88     88.32 o 
   5   9  10      470.51      424.22     19.46 o 
   6   9  10       74.92      107.33     36.37 o 
   7   9  10      476.86      455.53     24.34 o 
   8   9  10       16.85       14.30     17.52 o 
   9   9  10       28.88       22.58     20.50 o 
  -9  10  10        0.38        7.56     14.78 o 
  -8  10  10        3.11        6.18     13.43 o 
  -7  10  10       31.33       43.94      9.09 o 
  -6  10  10       15.03        9.71     10.99 o 
  -5  10  10        4.99        6.38      8.47 o 
  -4  10  10      111.06       86.14     11.71 o 
  -3  10  10      181.40      161.45     12.93 o 
  -2  10  10      764.20      736.38     24.26 o 
  -1  10  10      645.60      714.89     14.94 o 
   0  10  10        3.76       18.47      9.12 o 
   1  10  10      223.42      219.46     11.35 o 
   2  10  10      383.35      378.92     25.40 o 
   3  10  10        1.75        2.73     11.67 o 
   4  10  10        5.70        6.65     11.31 o 
   5  10  10      143.92      153.55     10.78 o 
   6  10  10       22.92       53.26     35.88 o 
   7  10  10        6.29       28.04     16.18 o 
   8  10  10       20.63        9.83     12.19 o 
  -8  11  10       32.18       70.10     21.42 o 
  -7  11  10      114.77      124.33     14.90 o 
  -6  11  10       30.90       35.12     13.24 o 
  -5  11  10      840.06      846.58     17.84 o 
  -4  11  10      243.69      240.57     13.16 o 
  -3  11  10      323.16      292.35     12.38 o 
  -2  11  10      504.95      470.46     14.04 o 
  -1  11  10       40.56       39.73     10.36 o 
   0  11  10      617.99      595.06     25.20 o 
   1  11  10      371.87      419.19     33.29 o 
   2  11  10     1675.30     1472.03     19.01 o 
   3  11  10        1.60       19.10      9.98 o 
   4  11  10       83.48       76.40     10.00 o 
   5  11  10       24.18       17.55     12.82 o 
   6  11  10        1.77       11.94     10.39 o 
   7  11  10      133.21      117.44     21.30 o 
   8  11  10       40.76       33.67     18.66 o 
  -8  12  10        2.32        8.93     14.43 o 
  -7  12  10       18.92       17.41     14.66 o 
  -6  12  10       72.90       78.94     17.86 o 
  -5  12  10      216.68      198.74     11.95 o 
  -4  12  10      205.03      229.01     12.81 o 
  -3  12  10      272.50      264.49     11.61 o 
  -2  12  10     1009.36     1047.81     20.58 o 
  -1  12  10       36.14       45.71     10.25 o 
   0  12  10      196.50      186.44     10.71 o 
   1  12  10       38.51       38.59     10.47 o 
   2  12  10      468.05      536.59     45.48 o 
   3  12  10        1.62        3.51      9.57 o 
   4  12  10      151.47      165.16     11.65 o 
   5  12  10       18.26       24.90     11.47 o 
   6  12  10       10.26       12.37     11.04 o 
   7  12  10        1.33       18.48     17.22 o 
  -7  13  10       19.11       18.78     14.66 o 
  -6  13  10       42.75       28.84     18.14 o 
  -5  13  10        1.38       11.04     13.14 o 
  -4  13  10       42.18       30.57     10.95 o 
  -3  13  10       17.98       12.13     10.12 o 
  -2  13  10       15.45        9.33      9.04 o 
  -1  13  10       13.97       49.73     12.26 o 
   0  13  10      234.08      247.95     18.50 o 
   1  13  10        0.11       96.76     56.17 o 
   2  13  10        1.23       14.09     11.64 o 
   3  13  10       21.85       22.66      9.66 o 
   4  13  10        5.74        2.05      9.69 o 
   5  13  10      155.61      199.96     18.20 o 
   6  13  10      164.95      149.16     21.55 o 
   7  13  10      377.99      465.37     24.17 o 
  -6  14  10      283.74      251.18     18.56 o 
  -5  14  10      163.83      146.82     14.89 o 
  -4  14  10       23.33       20.00     12.33 o 
  -3  14  10      350.68      337.08     16.41 o 
  -2  14  10       22.24       14.57      9.65 o 
  -1  14  10        6.29       11.24     11.89 o 
   0  14  10       44.07       54.93     12.24 o 
   1  14  10        0.22        1.35     10.56 o 
   2  14  10       97.52       86.11     10.73 o 
   3  14  10       20.03       20.29     10.19 o 
   4  14  10       32.05       32.12     12.63 o 
   5  14  10        0.61        8.97     11.35 o 
   6  14  10       13.11        4.58     18.90 o 
  -5  15  10      323.06      328.73     18.86 o 
  -4  15  10        0.60        3.06     15.69 o 
  -3  15  10      621.38      601.49     27.32 o 
  -2  15  10       14.10       14.26     12.19 o 
  -1  15  10       43.43       47.82     11.33 o 
   0  15  10       41.36       19.74     10.79 o 
   1  15  10       40.81       41.49     12.62 o 
   2  15  10      180.42      179.63     12.74 o 
   3  15  10        4.76       11.21     11.26 o 
   4  15  10        7.24       15.55     12.22 o 
   5  15  10        0.88        4.90     16.92 o 
  -4  16  10      187.25      214.38     14.58 o 
  -3  16  10        2.65       10.76     12.98 o 
  -2  16  10      185.35      195.17     15.99 o 
  -1  16  10       91.72       49.70     15.69 o 
   0  16  10      367.34      340.36     38.83 o 
   1  16  10       19.69       32.22     14.16 o 
   2  16  10        4.08       -1.00     14.17 o 
   3  16  10        9.07       -1.94     11.70 o 
   4  16  10        5.70       -4.62     16.39 o 
  -2  17  10       37.80       45.74     10.76 o 
  -1  17  10      140.37      132.07     14.15 o 
   0  17  10        6.79        0.91     16.38 o 
   1  17  10        0.67        9.82     14.41 o 
   2  17  10        0.50       17.03     14.45 o 
  -9   0  11       44.34       66.64     13.78 o 
  -7   0  11      801.03      731.28     24.97 o 
  -5   0  11       60.23       58.12     12.28 o 
  -3   0  11     2887.12     2696.78    229.59 o 
  -1   0  11     1394.79     1564.39    103.43 o 
   1   0  11      772.73      997.41     68.61 o 
   3   0  11     2647.87     2652.26    199.75 o 
   5   0  11     3059.66     3176.31    101.54 o 
   7   0  11     1207.97     1347.88     34.13 o 
   9   0  11      145.62      217.51     22.79 o 
 -10   1  11       80.00       99.00     16.32 o 
  -9   1  11      671.55      698.15     18.65 o 
  -8   1  11       69.70       44.32      9.04 o 
  -7   1  11        2.59       11.85     10.81 o 
  -6   1  11       24.76       25.06      8.17 o 
  -5   1  11      273.54      271.78      9.87 o 
  -4   1  11        8.50        7.93      9.31 o 
  -3   1  11       83.84       61.76     10.17 o 
  -2   1  11      855.22      932.85     60.28 o 
  -1   1  11      160.64      168.38      7.78 o 
   0   1  11     1956.36     2105.26    101.14 o 
   1   1  11       70.70       69.56      8.03 o 
   2   1  11        1.37       -2.88      8.88 o 
   3   1  11      205.30      164.09      8.58 o 
   4   1  11       69.78       77.78      8.44 o 
   5   1  11       15.37       18.49      6.83 o 
   6   1  11       79.71       80.55     10.63 o 
   7   1  11       26.35       49.39     14.00 o 
   8   1  11       26.70       11.22     10.89 o 
   9   1  11      199.92      208.76     16.44 o 
  10   1  11        0.81       11.95     10.20 o 
 -10   2  11      284.28      210.50     14.75 o 
  -9   2  11       21.13       23.88     11.10 o 
  -8   2  11      576.29      551.18     24.12 o 
  -7   2  11      285.94      288.51     11.24 o 
  -6   2  11     2306.82     2320.33    118.91 o 
  -5   2  11       51.31       56.98      8.51 o 
  -4   2  11       80.78       67.23     10.41 o 
  -3   2  11        0.25        4.69      7.47 o 
  -2   2  11      176.81      123.46      9.33 o 
  -1   2  11      471.93      540.48     35.06 o 
   0   2  11     3030.00     2923.22    144.99 o 
   1   2  11      946.10     1186.98     45.68 o 
   2   2  11      113.65       88.94      8.38 o 
   3   2  11     1352.80     1287.42     41.59 o 
   4   2  11      418.45      452.52     12.27 o 
   5   2  11      664.89      661.86     18.45 o 
   6   2  11      205.08      203.25     13.01 o 
   7   2  11       23.00       22.60     11.95 o 
   8   2  11      180.09      182.43     15.47 o 
   9   2  11        6.82       24.07     15.55 o 
  10   2  11       49.16       53.37     15.21 o 
 -10   3  11      164.77      144.04     16.43 o 
  -9   3  11       74.10       92.00     11.14 o 
  -8   3  11        3.54       18.36     10.26 o 
  -7   3  11        3.49        4.56      9.72 o 
  -6   3  11       12.76       10.61      8.70 o 
  -5   3  11       61.77       60.89      8.45 o 
  -4   3  11        8.23        4.38      8.74 o 
  -3   3  11      123.75      123.32     10.37 o 
  -2   3  11     2903.43     2785.23    111.32 o 
  -1   3  11      259.65      242.40     10.22 o 
   0   3  11     1323.12     1314.21     62.49 o 
   1   3  11        2.12        1.80      6.94 o 
   2   3  11      131.99      163.16      8.20 o 
   3   3  11      540.25      537.44     17.07 o 
   4   3  11      196.05      186.00      8.21 o 
   5   3  11      116.06      109.27     11.20 o 
   6   3  11      356.73      367.07     17.09 o 
   7   3  11      304.31      332.16     16.59 o 
   8   3  11       23.28       26.52     11.51 o 
   9   3  11       63.11       61.44     13.09 o 
  10   3  11       83.97      119.99     15.98 o 
 -10   4  11        5.65       11.57     12.35 o 
  -9   4  11        0.07       16.06      9.57 o 
  -8   4  11       87.80      116.26      9.86 o 
  -7   4  11      425.09      426.93     13.09 o 
  -6   4  11      161.64      146.25      9.44 o 
  -5   4  11      762.40      713.23     18.12 o 
  -4   4  11      241.44      221.17     24.38 o 
  -3   4  11      479.30      459.24     28.83 o 
  -2   4  11      157.01      167.55      9.15 o 
  -1   4  11     2377.81     2523.03    165.77 o 
   0   4  11     1313.47     1204.05     29.18 o 
   1   4  11     2303.24     2223.35     95.22 o 
   2   4  11      244.41      239.41      8.12 o 
   3   4  11     1505.59     1527.77     26.29 o 
   4   4  11      107.36      111.85     10.96 o 
   5   4  11     1314.42     1395.91     87.83 o 
   6   4  11      142.95      142.56     12.83 o 
   7   4  11      353.47      357.02     16.93 o 
   8   4  11      423.04      451.00     17.43 o 
   9   4  11       45.99       60.67     15.02 o 
  10   4  11        1.17        5.49     12.01 o 
 -10   5  11        8.21       -4.73     15.27 o 
  -9   5  11        9.20       22.45     10.89 o 
  -8   5  11      184.31      166.16      9.60 o 
  -7   5  11       46.65       53.22      8.75 o 
  -6   5  11      223.53      230.76      9.96 o 
  -5   5  11       31.13       17.71      8.61 o 
  -4   5  11       40.69       18.50     10.12 o 
  -3   5  11       46.46       48.82      9.23 o 
  -2   5  11      159.28      146.33      9.16 o 
  -1   5  11      700.27      724.22     32.65 o 
   0   5  11      368.36      357.57     23.31 o 
   1   5  11     1025.54     1012.25     52.84 o 
   2   5  11      872.83      842.78     24.12 o 
   3   5  11     1735.31     1727.23     89.77 o 
   4   5  11        7.60       10.28     11.11 o 
   5   5  11      163.44      135.71     14.23 o 
   6   5  11       52.13       58.66     10.38 o 
   7   5  11      225.41      224.38     25.54 o 
   8   5  11       11.04       12.33     13.85 o 
   9   5  11      305.61      287.44     20.79 o 
  10   5  11        0.56       11.64     14.76 o 
 -10   6  11       41.64       35.99     15.67 o 
  -9   6  11        0.52       -2.92      9.39 o 
  -8   6  11      266.35      254.38     16.93 o 
  -7   6  11       12.19       15.44      9.42 o 
  -6   6  11        0.03        5.44     10.18 o 
  -5   6  11        8.16        8.63     10.26 o 
  -4   6  11      193.69      213.19     10.33 o 
  -3   6  11      398.08      379.47     15.71 o 
  -2   6  11      432.60      432.09     23.33 o 
  -1   6  11      102.50       86.77      8.71 o 
   0   6  11       20.70       22.33      9.11 o 
   1   6  11     1194.59     1166.01     51.18 o 
   2   6  11      130.58      111.99      8.32 o 
   3   6  11     1156.77     1063.97     49.32 o 
   4   6  11      599.04      580.82     15.04 o 
   5   6  11     1551.00     1482.99     45.74 o 
   6   6  11       71.58       53.23     11.62 o 
   7   6  11      124.28      132.80     14.94 o 
   8   6  11        0.05        7.46     13.87 o 
   9   6  11       10.66       18.16     14.69 o 
 -10   7  11       36.80       38.09     16.72 o 
  -9   7  11       51.65       63.14     13.80 o 
  -8   7  11       42.83       32.80      8.37 o 
  -7   7  11      190.96      163.64     11.32 o 
  -6   7  11       93.10       91.48     10.75 o 
  -5   7  11       26.02       29.38      8.76 o 
  -4   7  11       54.46       73.23      9.41 o 
  -3   7  11      982.07      947.74     32.78 o 
  -2   7  11      848.37      900.41     21.31 o 
  -1   7  11      927.11      863.15     18.35 o 
   0   7  11      641.28      650.88     48.76 o 
   1   7  11     3034.91     2990.43     73.49 o 
   2   7  11        8.02       -4.51     12.59 o 
   3   7  11       47.15       77.48     10.01 o 
   4   7  11       44.87       24.02     11.38 o 
   5   7  11       41.08       10.32     12.58 o 
   6   7  11      172.99      138.61     10.79 o 
   7   7  11       67.62       80.25     15.68 o 
   8   7  11       20.80       28.08     14.42 o 
   9   7  11      118.84      106.39     17.24 o 
  -9   8  11        7.59        9.06     17.09 o 
  -8   8  11       83.21       91.74     12.00 o 
  -7   8  11      144.86      154.31     10.70 o 
  -6   8  11      288.48      326.88     12.00 o 
  -5   8  11      337.00      328.75     11.42 o 
  -4   8  11       11.08       10.35      9.39 o 
  -3   8  11      302.35      323.22     15.74 o 
  -2   8  11       65.73       56.63      9.35 o 
  -1   8  11      566.00      636.48     74.20 o 
   0   8  11      413.23      447.53     10.24 o 
   1   8  11      623.75      559.72     34.82 o 
   2   8  11      238.42      248.77     11.77 o 
   3   8  11        7.47       10.99     11.57 o 
   4   8  11       45.62       49.60     10.50 o 
   5   8  11        2.15       11.24      9.64 o 
   6   8  11      469.93      514.90     33.11 o 
   7   8  11        1.03        1.88     14.74 o 
   8   8  11       30.59       35.50     15.11 o 
   9   8  11        0.02       10.56     12.24 o 
  -9   9  11       88.27       75.20     14.76 o 
  -8   9  11        7.44       12.37      9.34 o 
  -7   9  11      221.24      228.51     12.13 o 
  -6   9  11      355.93      387.22     11.49 o 
  -5   9  11      338.09      390.29     51.96 o 
  -4   9  11      659.86      627.93     24.64 o 
  -3   9  11       39.65       46.75     14.49 o 
  -2   9  11     2279.10     2194.06     65.62 o 
  -1   9  11      427.72      421.47     11.28 o 
   0   9  11      672.18      524.06     12.94 o 
   1   9  11      321.14      293.39     11.28 o 
   2   9  11       45.36       31.88     11.46 o 
   3   9  11      746.14      658.95     28.13 o 
   4   9  11      157.71      143.59     11.29 o 
   5   9  11      195.80      145.82     12.46 o 
   6   9  11       47.69       58.62     11.84 o 
   7   9  11       33.89       70.31     12.71 o 
   8   9  11        6.34       11.70     12.20 o 
   9   9  11        1.97        3.55     29.67 o 
  -8  10  11      193.62      233.06     16.84 o 
  -7  10  11       12.03       13.87     10.19 o 
  -6  10  11      107.36      113.47     11.62 o 
  -5  10  11       95.23       81.89      9.16 o 
  -4  10  11      371.42      403.32     14.95 o 
  -3  10  11        7.49        9.19     10.09 o 
  -2  10  11        2.57        2.02     11.90 o 
  -1  10  11        0.29       10.74     11.51 o 
   0  10  11      685.64      771.23     16.14 o 
   1  10  11      375.77      351.48     11.85 o 
   2  10  11       91.17      102.85     10.52 o 
   3  10  11      290.82      243.65     12.80 o 
   4  10  11      137.62      162.57     12.37 o 
   5  10  11       48.43       38.43     10.76 o 
   6  10  11        8.38       10.26     10.17 o 
   7  10  11       85.84       91.27     17.64 o 
   8  10  11       24.32       23.48     16.14 o 
  -8  11  11       16.02       -0.92     22.33 o 
  -7  11  11       85.74       81.98     11.76 o 
  -6  11  11        5.01        6.45     10.99 o 
  -5  11  11        0.87       -6.37     13.02 o 
  -4  11  11       20.00       16.10     11.84 o 
  -3  11  11       19.65       11.17     10.16 o 
  -2  11  11       54.74       54.87     12.16 o 
  -1  11  11      496.90      515.71     13.18 o 
   0  11  11        2.28        7.71     11.12 o 
   1  11  11      377.94      403.05     14.03 o 
   2  11  11        4.28      185.28    112.67 o 
   3  11  11      555.58      587.49     15.00 o 
   4  11  11       78.57       62.87      9.57 o 
   5  11  11       19.84       29.64     12.72 o 
   6  11  11       99.46      113.04     14.35 o 
   7  11  11        0.31      -12.95     12.95 o 
   8  11  11      178.93      179.59     38.03 o 
  -7  12  11        7.61        3.03     19.31 o 
  -6  12  11        0.33        6.82     11.47 o 
  -5  12  11      100.84       83.96     11.57 o 
  -4  12  11        3.79        7.33     10.90 o 
  -3  12  11        0.27       11.88      9.75 o 
  -2  12  11        3.46        0.77     11.59 o 
  -1  12  11        0.00       -1.28     10.47 o 
   0  12  11       14.93       28.83      9.97 o 
   1  12  11       28.62       22.89     11.24 o 
   2  12  11       33.88       26.14     10.20 o 
   3  12  11      141.90      130.90      9.88 o 
   4  12  11      125.24      107.94     10.06 o 
   5  12  11       72.99       73.59     13.05 o 
   6  12  11       92.08       77.70     14.19 o 
   7  12  11      229.19      141.07     13.59 o 
  -7  13  11      185.06      147.98     23.94 o 
  -6  13  11       20.82       35.40     18.82 o 
  -5  13  11      193.33      186.85     14.36 o 
  -4  13  11      626.68      625.51     24.57 o 
  -3  13  11       17.09       21.82      9.97 o 
  -2  13  11      140.65      111.70      9.60 o 
  -1  13  11      108.07      125.43     12.32 o 
   0  13  11       72.50       48.77     12.21 o 
   1  13  11        0.29        6.90      9.94 o 
   2  13  11      197.46      181.50     12.44 o 
   3  13  11        2.21        4.03      8.98 o 
   4  13  11       78.89      101.16     10.36 o 
   5  13  11        2.07        5.67     13.36 o 
   6  13  11        8.86       21.81     13.73 o 
   7  13  11        2.94       46.39     30.70 o 
  -6  14  11      154.89      169.47     20.93 o 
  -5  14  11        2.01        1.29     13.15 o 
  -4  14  11      372.10      389.74     20.28 o 
  -3  14  11      105.40       92.26     12.54 o 
  -2  14  11      122.33      135.64     12.21 o 
  -1  14  11       12.94       20.80     12.10 o 
   0  14  11       27.12       30.77     10.37 o 
   1  14  11        5.34       15.23     11.94 o 
   2  14  11        0.08       -0.50     11.55 o 
   3  14  11       24.22       33.74      9.85 o 
   4  14  11        0.40        2.74     10.23 o 
   5  14  11        6.37       12.20     12.18 o 
   6  14  11        2.16       21.45     15.95 o 
  -5  15  11        9.14       -1.48     17.99 o 
  -4  15  11        1.62       15.94     13.36 o 
  -3  15  11      103.23       86.41     11.78 o 
  -2  15  11       70.06       75.39     12.57 o 
  -1  15  11       34.73       39.10     11.16 o 
   0  15  11       78.34       95.71     12.53 o 
   1  15  11      127.68      145.76     12.68 o 
   2  15  11        4.10        5.99     10.10 o 
   3  15  11       99.03       98.53     12.57 o 
   4  15  11      117.77      110.70     12.55 o 
   5  15  11        0.06        8.02     20.16 o 
  -4  16  11       69.37       48.91     23.25 o 
  -3  16  11      207.24      174.26     14.72 o 
  -2  16  11      160.63      132.82     12.98 o 
  -1  16  11       18.78       10.95     12.30 o 
   0  16  11       49.73       38.17     12.81 o 
   1  16  11        2.52       10.63      9.42 o 
   2  16  11        0.06       14.68     12.00 o 
   3  16  11       96.55       75.18     12.57 o 
  -1  17  11        0.52       -3.02     14.53 o 
   0  17  11       28.37       35.44     12.08 o 
   1  17  11       43.35       46.39     23.02 o 
 -10   0  12      146.70      134.36     16.52 o 
  -8   0  12      100.34       92.51     15.74 o 
  -6   0  12       96.70      106.19     14.26 o 
  -4   0  12      704.60      663.46     35.33 o 
  -2   0  12     3604.77     3478.27    175.70 o 
   0   0  12      500.34      480.99     45.30 o 
   2   0  12      578.87      615.97     64.20 o 
   4   0  12      156.91      127.22     13.52 o 
   6   0  12      174.36      179.82     16.38 o 
   8   0  12      108.58      112.93     20.73 o 
  10   0  12        0.10       15.35     20.39 o 
 -10   1  12       26.34       29.52      8.86 o 
  -9   1  12        7.20        9.09      9.42 o 
  -8   1  12       22.53       19.58      8.77 o 
  -7   1  12      232.87      217.11     11.49 o 
  -6   1  12        9.51       13.66      8.57 o 
  -5   1  12        1.60       18.08      7.41 o 
  -4   1  12      237.49      189.48      9.31 o 
  -3   1  12       33.91       40.87      7.75 o 
  -2   1  12      360.29      337.23     23.13 o 
  -1   1  12      163.48      180.91      7.93 o 
   0   1  12      824.98      911.89     43.38 o 
   1   1  12       11.69       11.04      7.19 o 
   2   1  12      775.46      785.34     28.52 o 
   3   1  12      259.43      278.98     11.47 o 
   4   1  12     1747.23     1602.99     37.87 o 
   5   1  12       51.18       50.81      8.18 o 
   6   1  12      605.05      551.41     19.13 o 
   7   1  12       85.53       62.24     12.11 o 
   8   1  12       73.87       73.13     12.08 o 
   9   1  12       13.66       30.89     14.94 o 
  10   1  12      131.60      133.59     20.62 o 
 -10   2  12       49.59       60.93     11.22 o 
  -9   2  12      136.85      149.44     12.38 o 
  -8   2  12       10.39       19.64      7.62 o 
  -7   2  12       51.61       58.03      8.82 o 
  -6   2  12       90.87       93.86      8.78 o 
  -5   2  12        1.66       10.99      8.60 o 
  -4   2  12       64.14       79.07     10.19 o 
  -3   2  12     2107.67     2014.60     71.42 o 
  -2   2  12      524.72      491.72     20.38 o 
  -1   2  12     1884.54     1575.59     99.09 o 
   0   2  12      410.79      380.09     25.44 o 
   1   2  12     3674.68     3449.65    172.93 o 
   2   2  12      330.59      348.39     11.23 o 
   3   2  12     1381.21     1283.55     41.51 o 
   4   2  12       90.61       91.22      8.34 o 
   5   2  12       51.84       55.63      8.41 o 
   6   2  12        5.12        8.66      8.08 o 
   7   2  12        6.00        5.20     13.29 o 
   8   2  12        5.68        0.78     11.80 o 
   9   2  12       14.48       11.49     12.29 o 
  10   2  12       26.75       32.24     15.06 o 
 -10   3  12       51.31       66.43     10.20 o 
  -9   3  12        4.26        7.63     10.48 o 
  -8   3  12      173.91      168.22     11.19 o 
  -7   3  12      540.21      501.34     11.37 o 
  -6   3  12        0.21        4.24      7.94 o 
  -5   3  12      108.64      111.70      9.02 o 
  -4   3  12      174.61      163.84      9.67 o 
  -3   3  12      145.08      119.32      8.79 o 
  -2   3  12      143.19      127.07     13.87 o 
  -1   3  12       95.58       88.23      8.86 o 
   0   3  12       11.44       59.61     34.90 o 
   1   3  12       10.04        4.90      8.45 o 
   2   3  12     2261.25     2231.34     66.82 o 
   3   3  12        8.00        4.57      6.93 o 
   4   3  12      245.86      225.22      8.33 o 
   5   3  12        7.38       14.09     11.20 o 
   6   3  12      186.14      177.44     12.70 o 
   7   3  12       74.97       72.79     14.44 o 
   8   3  12      158.05      188.17     13.47 o 
   9   3  12       38.37       28.16     12.56 o 
  10   3  12        7.18       18.07     15.59 o 
 -10   4  12        4.89       15.72     10.69 o 
  -9   4  12       18.10       22.70     10.80 o 
  -8   4  12        3.17       12.10      9.01 o 
  -7   4  12        9.69        9.62     10.61 o 
  -6   4  12      679.74      621.33     11.95 o 
  -5   4  12      363.87      357.67     14.98 o 
  -4   4  12      112.61      101.51      8.51 o 
  -3   4  12     2182.30     2056.23     50.04 o 
  -2   4  12      142.94      121.74     10.30 o 
  -1   4  12     2132.73     2196.00    182.93 o 
   0   4  12      113.84       92.27     10.14 o 
   1   4  12     1472.01     1366.45     68.06 o 
   2   4  12       17.81       13.93      7.31 o 
   3   4  12     1025.29     1104.64     22.12 o 
   4   4  12      336.90      376.84     22.22 o 
   5   4  12       21.79       19.47      9.10 o 
   6   4  12        3.30       13.70     11.65 o 
   7   4  12       19.47       12.31     13.89 o 
   8   4  12       11.44       17.83     11.82 o 
   9   4  12      169.22      166.54     11.66 o 
  10   4  12        0.63        8.00     15.23 o 
 -10   5  12       21.36       23.43     15.26 o 
  -9   5  12        1.76       16.41      8.29 o 
  -8   5  12      110.01      124.38      9.61 o 
  -7   5  12       46.20       46.38      9.37 o 
  -6   5  12       34.74       52.94     10.83 o 
  -5   5  12      722.04      657.76     20.16 o 
  -4   5  12       29.76       17.39      9.12 o 
  -3   5  12      718.75      709.22     40.47 o 
  -2   5  12       45.35       41.72      8.32 o 
  -1   5  12     1114.97     1120.10     49.02 o 
   0   5  12      483.91      600.01     12.52 o 
   1   5  12      207.56      175.15      8.85 o 
   2   5  12     1015.91     1106.58     56.23 o 
   3   5  12        6.85        1.46      7.65 o 
   4   5  12      671.57      689.18     47.46 o 
   5   5  12       39.96       39.27     11.70 o 
   6   5  12      410.11      462.27     18.84 o 
   7   5  12       99.41       81.95     11.74 o 
   8   5  12       67.53       76.21     14.24 o 
   9   5  12      136.36      153.76     15.92 o 
 -10   6  12       35.43       37.16     16.91 o 
  -9   6  12      108.72      103.30      9.57 o 
  -8   6  12       34.18       31.46      9.70 o 
  -7   6  12      420.54      401.29     12.71 o 
  -6   6  12        0.42       13.79     10.07 o 
  -5   6  12       28.50       43.65     10.87 o 
  -4   6  12      142.51      147.65      9.33 o 
  -3   6  12      457.69      482.51     18.02 o 
  -2   6  12     3260.65     3236.96     56.42 o 
  -1   6  12     2309.89     2252.56     46.62 o 
   0   6  12      292.72      274.70      9.17 o 
   1   6  12        6.46       23.74      7.24 o 
   2   6  12      225.69      208.15     15.70 o 
   3   6  12      943.86      906.15     20.78 o 
   4   6  12      142.58      154.88     12.53 o 
   5   6  12        4.51        2.93     12.26 o 
   6   6  12       12.47       17.69     11.19 o 
   7   6  12        1.39        5.01     13.79 o 
   8   6  12      318.51      336.04     14.53 o 
   9   6  12       11.70       18.86     15.34 o 
  -9   7  12       19.25       17.70      9.70 o 
  -8   7  12      277.52      278.56     16.30 o 
  -7   7  12      105.69      100.00      9.92 o 
  -6   7  12       34.92       37.96     10.40 o 
  -5   7  12      284.45      283.66     10.73 o 
  -4   7  12       55.72       81.89     10.77 o 
  -3   7  12      312.11      271.76     12.01 o 
  -2   7  12      351.62      329.05     10.41 o 
  -1   7  12        3.13        3.90      7.48 o 
   0   7  12       21.25       22.37      8.80 o 
   1   7  12       43.61       48.63     11.40 o 
   2   7  12       50.39       34.12      8.28 o 
   3   7  12       70.48       67.11      8.56 o 
   4   7  12       27.93       41.42      9.80 o 
   5   7  12       10.19       17.26     11.48 o 
   6   7  12      155.85      153.75     11.67 o 
   7   7  12        6.23       14.81     13.57 o 
   8   7  12       14.43       17.23     12.76 o 
   9   7  12        9.01       10.20     16.26 o 
  -9   8  12       50.92       51.63     12.25 o 
  -8   8  12       91.81       78.00     10.59 o 
  -7   8  12       79.74       73.78     10.62 o 
  -6   8  12      461.53      472.68     12.64 o 
  -5   8  12       66.71       72.88     10.95 o 
  -4   8  12       24.13       44.44     10.44 o 
  -3   8  12      862.90      852.53     18.09 o 
  -2   8  12      300.66      356.58     13.01 o 
  -1   8  12     3583.60     3619.70    113.82 o 
   0   8  12       12.00        8.58      8.14 o 
   1   8  12       88.40       93.74      9.45 o 
   2   8  12       11.10        6.31      8.89 o 
   3   8  12       98.09       80.70     10.76 o 
   4   8  12      211.77      212.41     11.11 o 
   5   8  12       48.47       36.96      8.65 o 
   6   8  12        0.71        1.31      9.45 o 
   7   8  12      264.62      219.75     17.39 o 
   8   8  12      120.94      128.73     13.59 o 
   9   8  12        0.09       -3.23     14.80 o 
  -9   9  12      155.10      134.38     15.81 o 
  -8   9  12       40.78       54.42     11.62 o 
  -7   9  12      488.11      487.11     20.39 o 
  -6   9  12       94.75       88.89     10.01 o 
  -5   9  12      966.18      945.76     31.67 o 
  -4   9  12        5.88        1.63      9.37 o 
  -3   9  12      524.60      488.68     18.40 o 
  -2   9  12        2.26       -1.75     13.04 o 
  -1   9  12      501.29      510.51     20.37 o 
   0   9  12       28.69       20.96      7.86 o 
   1   9  12      106.56       97.42      9.31 o 
   2   9  12        0.04       -0.56      9.22 o 
   3   9  12      363.28      325.34     13.65 o 
   4   9  12      145.05       98.10     10.54 o 
   5   9  12       12.21       17.50     10.93 o 
   6   9  12        8.05        1.94     11.13 o 
   7   9  12      145.31      135.30     15.83 o 
   8   9  12        9.14        3.77     15.02 o 
  -8  10  12        0.01        2.62      9.37 o 
  -7  10  12       58.83       47.87     11.74 o 
  -6  10  12      206.74      185.34     10.17 o 
  -5  10  12      149.65      144.52     10.88 o 
  -4  10  12      174.69      173.24      9.39 o 
  -3  10  12       52.58       61.76     10.61 o 
  -2  10  12      257.00      229.29     10.36 o 
  -1  10  12      137.48      173.69     11.46 o 
   0  10  12       34.35       26.65     10.10 o 
   1  10  12       33.58       29.79      9.54 o 
   2  10  12      192.55      174.88     10.54 o 
   3  10  12        6.31       -0.42     11.31 o 
   4  10  12      489.35      487.88     22.91 o 
   5  10  12       39.97       42.55     11.17 o 
   6  10  12        4.29       14.64     12.40 o 
   7  10  12       10.71       21.61     13.27 o 
   8  10  12        0.02        3.02     13.78 o 
  -8  11  12      121.99       87.30     14.74 o 
  -7  11  12       97.17      100.17     12.86 o 
  -6  11  12      106.16      106.73      9.47 o 
  -5  11  12        3.73        5.99      9.41 o 
  -4  11  12      140.19      145.64     10.74 o 
  -3  11  12       66.40       41.31     10.12 o 
  -2  11  12        3.98        4.10      9.67 o 
  -1  11  12        0.66        6.58      9.57 o 
   0  11  12       26.82       74.95     10.19 o 
   1  11  12       37.82       25.42      9.68 o 
   2  11  12        6.72        3.29     11.04 o 
   3  11  12        5.74       -2.49     11.19 o 
   4  11  12       14.18       12.74      9.63 o 
   5  11  12       21.27       17.20     11.39 o 
   6  11  12        4.42        1.42     13.22 o 
   7  11  12       31.69       19.92     13.46 o 
  -7  12  12        1.82       -2.60     17.52 o 
  -6  12  12       29.68       31.84     11.34 o 
  -5  12  12        3.18       10.11     12.25 o 
  -4  12  12       45.44       41.58     12.29 o 
  -3  12  12       58.49       55.92      9.96 o 
  -2  12  12       72.43      103.00     11.97 o 
  -1  12  12       76.19      105.84     11.32 o 
   0  12  12       23.47       27.47      9.94 o 
   1  12  12       15.99       11.42      9.81 o 
   2  12  12       92.49      115.73     11.77 o 
   3  12  12      180.19      176.41     10.84 o 
   4  12  12        2.70       -3.94     11.21 o 
   5  12  12      240.92      207.39     18.97 o 
   6  12  12       68.76       98.60     12.18 o 
   7  12  12        0.22        9.61     17.07 o 
  -6  13  12        0.42       -4.68     10.99 o 
  -5  13  12      333.15      360.40     15.06 o 
  -4  13  12       10.30        6.53     10.29 o 
  -3  13  12      109.45       85.65     12.34 o 
  -2  13  12      147.34      134.69     10.51 o 
  -1  13  12       14.97       21.85     17.53 o 
   0  13  12       44.37       60.58     10.32 o 
   1  13  12        3.14        6.77     11.65 o 
   2  13  12       67.03       65.15     10.45 o 
   3  13  12      322.22      307.75     13.93 o 
   4  13  12      163.05      158.36     12.64 o 
   5  13  12       36.89       28.25     10.11 o 
   6  13  12       39.90       35.05     11.68 o 
  -5  14  12       38.82       53.68     11.09 o 
  -4  14  12        1.46        5.00     13.56 o 
  -3  14  12       24.50       21.68     10.71 o 
  -2  14  12        2.96       -2.71     10.21 o 
  -1  14  12      119.16      163.46     13.23 o 
   0  14  12       16.53        9.02     12.36 o 
   1  14  12      232.74      236.51     19.27 o 
   2  14  12      108.55      111.01     11.39 o 
   3  14  12       51.64       56.80     12.45 o 
   4  14  12       90.69       74.45     12.37 o 
   5  14  12       45.46       62.91     12.61 o 
  -4  15  12       91.76       90.41     13.78 o 
  -3  15  12        3.85       -1.37     10.59 o 
  -2  15  12      339.77      427.05     14.43 o 
  -1  15  12        1.94       -0.32     11.91 o 
   0  15  12      184.87      237.35     13.25 o 
   1  15  12        9.07        9.36     11.84 o 
   2  15  12       11.75       38.66     12.61 o 
   3  15  12      133.50      139.46     11.10 o 
   4  15  12       41.04       31.34     10.41 o 
  -3  16  12        9.14       23.47     15.43 o 
  -2  16  12        6.91       -3.50     12.64 o 
  -1  16  12       13.78        6.32     12.58 o 
   0  16  12       57.00       42.20     10.99 o 
   1  16  12       82.51       81.81     12.72 o 
   2  16  12       50.17       43.00     12.11 o 
  -9   0  13      197.94      203.26     16.99 o 
  -7   0  13     1456.12     1376.00     38.26 o 
  -5   0  13     2075.76     2118.51    132.12 o 
  -3   0  13     1152.45      896.88     61.33 o 
  -1   0  13     1022.65      877.99     34.48 o 
   1   0  13        8.53       14.15     12.10 o 
   3   0  13       13.80       30.30     17.58 o 
   5   0  13      667.91      607.84     15.55 o 
   7   0  13      321.48      311.77     24.28 o 
   9   0  13      153.07      134.47     21.99 o 
 -10   1  13       26.79       30.66     10.43 o 
  -9   1  13      192.09      182.10     10.90 o 
  -8   1  13        6.40       17.19      9.60 o 
  -7   1  13      167.92      183.69     11.36 o 
  -6   1  13       13.51       18.94      9.66 o 
  -5   1  13      528.31      520.75     12.05 o 
  -4   1  13      228.52      257.86     14.05 o 
  -3   1  13      330.23      316.44      9.39 o 
  -2   1  13     1853.84     1844.59    120.81 o 
  -1   1  13      123.16       99.50      8.42 o 
   0   1  13     2824.99     2663.79     64.03 o 
   1   1  13       66.51       76.39      7.60 o 
   2   1  13     1007.00      800.78     32.77 o 
   3   1  13      112.88      104.48      8.24 o 
   4   1  13      418.47      402.09     10.44 o 
   5   1  13     1494.54     1345.13     41.64 o 
   6   1  13       49.34       63.08     11.51 o 
   7   1  13       60.45       70.78     13.76 o 
   8   1  13       82.27      107.02     15.23 o 
   9   1  13        0.03        4.76     10.20 o 
  10   1  13       13.67        2.29     11.76 o 
 -10   2  13       26.48       48.64     10.45 o 
  -9   2  13        2.92        0.30      9.16 o 
  -8   2  13       87.56       83.43      9.82 o 
  -7   2  13      442.57      437.86     14.54 o 
  -6   2  13        0.04       14.29      9.32 o 
  -5   2  13      594.68      555.74     10.60 o 
  -4   2  13        0.09       10.73      9.70 o 
  -3   2  13       36.03       46.12      9.97 o 
  -2   2  13      602.48      512.93     17.48 o 
  -1   2  13        2.32       -4.87      8.46 o 
   0   2  13      111.15      147.33      8.40 o 
   1   2  13       36.93       20.65      8.20 o 
   2   2  13      689.44      737.16     23.24 o 
   3   2  13      332.43      318.77      9.11 o 
   4   2  13       71.60       64.07      7.26 o 
   5   2  13      179.61      192.74      8.26 o 
   6   2  13      216.95      219.40     11.22 o 
   7   2  13        1.11        0.44     16.38 o 
   8   2  13       26.12       26.82     12.31 o 
   9   2  13        6.98        6.14     14.17 o 
 -10   3  13        3.15       11.34      9.87 o 
  -9   3  13        5.16        9.59      9.24 o 
  -8   3  13        5.05        7.85      9.44 o 
  -7   3  13      632.83      629.57     12.46 o 
  -6   3  13        0.31       11.07     10.68 o 
  -5   3  13      188.31      191.73     11.37 o 
  -4   3  13      916.53      886.96     37.74 o 
  -3   3  13      392.81      395.98     29.46 o 
  -2   3  13     1852.43     1965.58    106.19 o 
  -1   3  13      566.65      556.19     25.91 o 
   0   3  13     3352.01     3433.50    132.50 o 
   1   3  13       45.34       55.17      7.70 o 
   2   3  13      441.14      394.29      9.54 o 
   3   3  13     2019.50     1988.08     22.22 o 
   4   3  13      671.45      616.67     10.11 o 
   5   3  13       10.08        7.29     11.21 o 
   6   3  13       15.48       26.25     11.16 o 
   7   3  13       54.04       44.06     13.99 o 
   8   3  13       17.61       36.14     14.64 o 
   9   3  13      140.48      154.93     15.90 o 
 -10   4  13       40.77       40.32     10.37 o 
  -9   4  13      118.69      117.53     10.12 o 
  -8   4  13      200.03      190.71     10.44 o 
  -7   4  13       95.66      101.66     10.58 o 
  -6   4  13      282.65      271.23     10.71 o 
  -5   4  13      400.62      398.05     11.43 o 
  -4   4  13     2049.98     1895.78     43.77 o 
  -3   4  13        1.96        4.09      8.53 o 
  -2   4  13     1943.78     1933.12     99.56 o 
  -1   4  13       69.42       59.57      7.98 o 
   0   4  13       81.40      109.69      8.46 o 
   1   4  13      545.00      472.04     11.07 o 
   2   4  13     1010.58     1008.10     57.50 o 
   3   4  13      300.33      337.20     18.43 o 
   4   4  13      815.69      795.18     16.37 o 
   5   4  13       27.53       11.96     10.00 o 
   6   4  13      670.19      712.62     18.96 o 
   7   4  13      232.42      188.92     14.96 o 
   8   4  13      156.09      163.49     13.29 o 
   9   4  13       36.90       35.33     14.82 o 
  -9   5  13      104.41       85.93      9.53 o 
  -8   5  13        6.10       11.82      9.32 o 
  -7   5  13        5.88        9.55      9.33 o 
  -6   5  13       62.09       61.30     10.50 o 
  -5   5  13     1160.99     1131.31     38.47 o 
  -4   5  13        3.85        0.69      8.21 o 
  -3   5  13      483.79      449.16     14.56 o 
  -2   5  13      277.57      256.97      8.41 o 
  -1   5  13      308.83      244.16     16.48 o 
   0   5  13     1085.52     1068.11     18.80 o 
   1   5  13     1849.41     1819.10     15.16 o 
   2   5  13      121.42      126.15      9.19 o 
   3   5  13     1516.45     1380.78     44.09 o 
   4   5  13      198.08      189.91     12.89 o 
   5   5  13      214.89      232.97     11.09 o 
   6   5  13      213.68      209.23     12.79 o 
   7   5  13      209.31      196.38     15.49 o 
   8   5  13       22.25       12.49     11.84 o 
   9   5  13      114.56      113.27     23.94 o 
  -9   6  13      179.33      190.57     11.53 o 
  -8   6  13      306.89      289.96     13.82 o 
  -7   6  13      340.59      339.27     12.29 o 
  -6   6  13        9.08        9.39     10.14 o 
  -5   6  13      822.11      779.33     22.42 o 
  -4   6  13       12.43       16.86      8.72 o 
  -3   6  13      124.07      119.02      9.13 o 
  -2   6  13       78.36       60.86     11.73 o 
  -1   6  13      200.51      234.03     17.81 o 
   0   6  13      291.06      250.08      9.00 o 
   1   6  13       12.95        8.94      7.34 o 
   2   6  13      148.85      156.24      8.26 o 
   3   6  13      544.41      566.00     15.76 o 
   4   6  13       41.50       35.82     10.66 o 
   5   6  13      305.15      302.53     13.33 o 
   6   6  13      290.86      312.78     29.65 o 
   7   6  13       27.50       37.60     12.23 o 
   8   6  13        7.03       17.45     12.40 o 
   9   6  13       62.90       79.96     14.37 o 
  -9   7  13      353.50      315.18     12.63 o 
  -8   7  13       29.17       36.05     10.95 o 
  -7   7  13      245.66      232.77     10.30 o 
  -6   7  13      162.57      170.91     10.15 o 
  -5   7  13       46.67       47.62     10.51 o 
  -4   7  13       42.36       54.68     10.68 o 
  -3   7  13      605.78      576.17     11.92 o 
  -2   7  13     2499.95     2537.96     52.85 o 
  -1   7  13       33.04       24.33      7.31 o 
   0   7  13      808.86      888.42     11.78 o 
   1   7  13       14.30       14.82      6.68 o 
   2   7  13      286.15      280.72      9.75 o 
   3   7  13        5.63       18.37      9.54 o 
   4   7  13       32.79       34.40      9.90 o 
   5   7  13      401.34      362.74     13.39 o 
   6   7  13      134.67      135.29     10.94 o 
   7   7  13       90.32       84.61     10.61 o 
   8   7  13       40.21       52.71     14.84 o 
  -9   8  13       44.23       44.12     10.09 o 
  -8   8  13       42.81       45.73      9.20 o 
  -7   8  13       10.34       19.33      9.29 o 
  -6   8  13      954.51      905.93     26.60 o 
  -5   8  13       17.57       17.48      8.28 o 
  -4   8  13      656.58      643.44     13.44 o 
  -3   8  13        8.90       12.69     11.37 o 
  -2   8  13       74.85       86.04      9.11 o 
  -1   8  13      141.52      138.67     12.51 o 
   0   8  13      222.52      246.70      9.01 o 
   1   8  13      160.86      111.21      7.63 o 
   2   8  13      484.82      445.40     14.32 o 
   3   8  13        0.26        8.44     11.08 o 
   4   8  13      333.12      342.86     11.71 o 
   5   8  13       11.28        8.17      9.46 o 
   6   8  13      119.42      110.05     10.68 o 
   7   8  13       19.39       17.76     10.70 o 
   8   8  13      105.45      104.78     13.16 o 
  -8   9  13        5.26       13.74      8.53 o 
  -7   9  13       51.45       42.81      9.90 o 
  -6   9  13       58.49       62.38      9.26 o 
  -5   9  13      132.45      132.22     10.87 o 
  -4   9  13      173.80      135.96      9.90 o 
  -3   9  13      115.86      130.86     10.77 o 
  -2   9  13      251.88      222.96     11.36 o 
  -1   9  13        3.90        9.46      7.84 o 
   0   9  13      122.39      110.16      8.43 o 
   1   9  13      263.89      247.66     10.33 o 
   2   9  13      370.82      402.11     13.93 o 
   3   9  13      402.19      384.29     11.93 o 
   4   9  13      157.60      152.93     10.55 o 
   5   9  13        0.36       -1.44     11.15 o 
   6   9  13        3.25        6.77      9.79 o 
   7   9  13        0.20        5.51     12.06 o 
   8   9  13       14.12       10.62     12.69 o 
  -8  10  13       81.09       88.00     11.82 o 
  -7  10  13      180.71      198.77     10.92 o 
  -6  10  13       61.85       56.18     10.98 o 
  -5  10  13      353.80      354.35     12.14 o 
  -4  10  13        4.93        2.15      9.19 o 
  -3  10  13       48.80       57.61      9.37 o 
  -2  10  13      123.78      122.36     10.09 o 
  -1  10  13     1436.96     1457.95     42.36 o 
   0  10  13        0.42        5.16      9.68 o 
   1  10  13      345.28      346.10     11.91 o 
   2  10  13       97.60      111.25     11.93 o 
   3  10  13       75.04       94.05     11.51 o 
   4  10  13       49.51       85.71     11.70 o 
   5  10  13       42.80       33.17     11.82 o 
   6  10  13       69.11      126.56     14.04 o 
   7  10  13       49.68       53.73     13.55 o 
  -7  11  13      299.46      262.15     17.85 o 
  -6  11  13        6.20       18.35      9.44 o 
  -5  11  13       15.16       23.13     10.07 o 
  -4  11  13       84.07      100.70      9.56 o 
  -3  11  13       37.88       44.82      9.09 o 
  -2  11  13       16.82        7.79      9.73 o 
  -1  11  13      366.74      373.75     12.42 o 
   0  11  13        8.89       21.42     11.50 o 
   1  11  13       27.19       53.40      9.59 o 
   2  11  13      125.28       99.82      9.74 o 
   3  11  13       26.60       29.69      9.61 o 
   4  11  13       10.03       10.16     11.15 o 
   5  11  13        4.26       -5.17     10.99 o 
   6  11  13       15.25       22.54     10.49 o 
   7  11  13       41.40       16.97     16.30 o 
  -7  12  13       23.63       33.97     13.43 o 
  -6  12  13      141.64      127.67     14.00 o 
  -5  12  13      100.63       86.29     14.40 o 
  -4  12  13      110.41      105.27     10.90 o 
  -3  12  13      107.46      109.08     11.88 o 
  -2  12  13        1.80       -0.27      8.88 o 
  -1  12  13       59.00       74.43      9.52 o 
   0  12  13        4.24        3.35     10.10 o 
   1  12  13        1.05        0.64     10.17 o 
   2  12  13        0.37        5.07     10.88 o 
   3  12  13       14.39       15.58     11.31 o 
   4  12  13       43.74       42.09     11.73 o 
   5  12  13        5.87       12.47      9.90 o 
   6  12  13       42.22       40.99     12.78 o 
  -6  13  13       17.88       24.26     10.99 o 
  -5  13  13        1.08       -2.22      9.82 o 
  -4  13  13       91.56      101.26     11.55 o 
  -3  13  13        2.04       12.39     11.78 o 
  -2  13  13        3.80        4.71     10.47 o 
  -1  13  13        3.09       -3.01      9.96 o 
   0  13  13      154.32      165.74     11.94 o 
   1  13  13      139.22      135.92     11.23 o 
   2  13  13      134.96      166.11     12.50 o 
   3  13  13       46.42       50.04     11.82 o 
   4  13  13      103.52       96.37     12.41 o 
   5  13  13       21.11       19.19     12.41 o 
  -5  14  13        7.93        5.50     11.08 o 
  -4  14  13        9.50       10.66     10.08 o 
  -3  14  13      273.41      278.08     13.72 o 
  -2  14  13      141.55      150.24     11.34 o 
  -1  14  13      466.30      436.09     14.30 o 
   0  14  13        0.12        1.69     10.75 o 
   1  14  13      489.00      432.30     11.49 o 
   2  14  13       31.72       29.06     11.81 o 
   3  14  13       23.39       16.52     11.50 o 
   4  14  13      137.45      149.59     13.25 o 
   5  14  13       23.58       26.11     23.25 o 
  -4  15  13       12.14       13.73     11.82 o 
  -3  15  13      107.67      152.69     15.06 o 
  -2  15  13      215.94      210.51     11.87 o 
  -1  15  13       10.25       21.84      9.52 o 
   0  15  13      180.48      204.31     13.00 o 
   1  15  13        8.54       20.35     10.13 o 
   2  15  13      304.50      339.30     13.93 o 
   3  15  13       42.54       33.68     12.27 o 
  -2  16  13        6.20       16.26     11.00 o 
  -1  16  13        2.04       -0.44     10.74 o 
   0  16  13        4.11       13.94     10.87 o 
   1  16  13       40.21       51.95     11.33 o 
 -10   0  14       74.06       46.93     13.09 o 
  -8   0  14      197.68      191.27     12.59 o 
  -6   0  14      653.72      598.62     35.96 o 
  -4   0  14        8.84       18.89     13.38 o 
  -2   0  14      852.27      792.26     24.80 o 
   0   0  14     3247.94     3079.49     59.04 o 
   2   0  14       36.39       40.68      8.61 o 
   4   0  14      687.82      606.78     47.76 o 
   6   0  14      777.70      716.71     56.64 o 
   8   0  14        1.85      -14.43     21.53 o 
 -10   1  14       27.06       29.33      8.57 o 
  -9   1  14      140.63      137.43     11.28 o 
  -8   1  14       47.44       52.02      9.36 o 
  -7   1  14      132.32      137.59      9.19 o 
  -6   1  14     2180.42     2143.02     18.03 o 
  -5   1  14        1.80        5.77      7.44 o 
  -4   1  14     1574.12     1581.96     14.94 o 
  -3   1  14      176.78      203.05     11.60 o 
  -2   1  14     2980.16     2938.32    188.21 o 
  -1   1  14      931.82      861.67     35.94 o 
   0   1  14        1.31       -1.13      7.38 o 
   1   1  14      472.93      422.92      9.69 o 
   2   1  14      164.56      141.83      9.23 o 
   3   1  14      224.88      193.34      6.98 o 
   4   1  14      151.16      142.93      8.53 o 
   5   1  14      331.21      329.89     17.57 o 
   6   1  14      762.88      815.52     39.98 o 
   7   1  14      216.87      233.65     13.13 o 
   8   1  14        3.09        2.58      9.91 o 
   9   1  14      121.44      149.99     17.98 o 
 -10   2  14       20.11       23.16      9.08 o 
  -9   2  14      256.10      263.20      9.30 o 
  -8   2  14        1.89        6.93     10.10 o 
  -7   2  14        0.38        5.63     10.38 o 
  -6   2  14      838.82      821.69     17.01 o 
  -5   2  14        5.09        9.02      7.58 o 
  -4   2  14      319.03      305.80      8.94 o 
  -3   2  14      665.36      666.62     11.10 o 
  -2   2  14       57.97       39.70      7.76 o 
  -1   2  14      154.25      158.86      8.95 o 
   0   2  14     1115.68     1192.14     36.42 o 
   1   2  14     1509.16     1550.51     69.42 o 
   2   2  14      267.89      234.48     11.14 o 
   3   2  14     1190.90     1098.91     16.33 o 
   4   2  14      193.60      178.30      9.62 o 
   5   2  14      149.76      125.83      8.22 o 
   6   2  14        0.00       13.71     10.74 o 
   7   2  14       17.00       22.72     13.81 o 
   8   2  14       22.35       27.96     14.78 o 
   9   2  14      379.14      310.17     41.18 o 
 -10   3  14        3.41        4.14     13.42 o 
  -9   3  14       52.47       51.51      8.89 o 
  -8   3  14       11.39        5.67      8.38 o 
  -7   3  14      265.42      232.47     10.18 o 
  -6   3  14      115.59      102.70      9.18 o 
  -5   3  14       17.80       26.45      9.18 o 
  -4   3  14      706.06      650.50     34.40 o 
  -3   3  14      139.16      127.81      8.38 o 
  -2   3  14      125.81      126.19      9.29 o 
  -1   3  14      914.06      999.59     48.92 o 
   0   3  14       19.72       16.95      8.55 o 
   1   3  14      199.21      212.39      9.55 o 
   2   3  14      127.34      135.04      8.66 o 
   3   3  14      158.31      179.11      9.13 o 
   4   3  14       64.18       46.72      7.77 o 
   5   3  14      811.52      789.74     17.71 o 
   6   3  14       11.50       11.70      9.63 o 
   7   3  14      399.56      441.18     14.44 o 
   8   3  14       11.00       14.68     14.36 o 
   9   3  14       50.62       43.81     12.47 o 
  -9   4  14      186.11      182.86     10.57 o 
  -8   4  14       62.01       53.30     10.59 o 
  -7   4  14        2.23       17.04      8.63 o 
  -6   4  14        6.23       14.70      8.76 o 
  -5   4  14      509.28      553.18     12.22 o 
  -4   4  14      127.40      121.64      8.71 o 
  -3   4  14       63.91       71.82      8.85 o 
  -2   4  14      190.37      181.43      9.85 o 
  -1   4  14       39.73       36.40      9.05 o 
   0   4  14       37.97       42.45      7.72 o 
   1   4  14     4450.13     4746.09    229.37 o 
   2   4  14       59.91       99.22      8.29 o 
   3   4  14     2307.34     2374.39    125.30 o 
   4   4  14      608.69      571.98     29.77 o 
   5   4  14      260.05      258.47      9.59 o 
   6   4  14       46.61       60.23      9.31 o 
   7   4  14        3.96       19.06     11.74 o 
   8   4  14        7.50       22.13     14.67 o 
   9   4  14       54.81       45.17     12.64 o 
  -9   5  14      221.09      197.14     11.78 o 
  -8   5  14        2.10       13.51      7.87 o 
  -7   5  14        2.79        8.18      9.06 o 
  -6   5  14      664.58      648.03     26.06 o 
  -5   5  14       63.17       69.56      8.72 o 
  -4   5  14     2404.82     2588.66     95.69 o 
  -3   5  14      114.94      109.74     10.13 o 
  -2   5  14      998.65     1018.93     21.66 o 
  -1   5  14       42.77       54.46      8.52 o 
   0   5  14       25.76       28.10      6.88 o 
   1   5  14     1645.64     1809.25    102.95 o 
   2   5  14      460.99      449.23     24.35 o 
   3   5  14      772.67      696.91     26.42 o 
   4   5  14      539.04      520.65     22.52 o 
   5   5  14      188.02      167.87      8.77 o 
   6   5  14        2.60       17.28     11.60 o 
   7   5  14       37.10       44.73     13.35 o 
   8   5  14       52.25       31.15     11.82 o 
   9   5  14        1.05        6.49     14.88 o 
  -9   6  14      115.69      100.12      9.23 o 
  -8   6  14      280.32      285.41     16.20 o 
  -7   6  14      156.13      151.47     10.19 o 
  -6   6  14       30.64       29.97      9.23 o 
  -5   6  14      215.11      199.88     11.32 o 
  -4   6  14       20.96       18.89      9.72 o 
  -3   6  14       92.51       87.13     10.76 o 
  -2   6  14      208.86      180.59      9.77 o 
  -1   6  14      205.63      174.25     10.17 o 
   0   6  14     1315.17     1237.96     50.57 o 
   1   6  14      321.57      270.37     11.61 o 
   2   6  14     1273.68     1115.42     29.77 o 
   3   6  14       68.15       76.11      9.90 o 
   4   6  14        4.85       -3.69     11.37 o 
   5   6  14       35.53       28.30     11.42 o 
   6   6  14      125.31      135.09     10.72 o 
   7   6  14      298.27      288.44     12.21 o 
   8   6  14       18.21       23.94     15.03 o 
  -9   7  14        5.77        3.13      9.29 o 
  -8   7  14       17.61        9.42      9.05 o 
  -7   7  14      102.17      120.38     11.34 o 
  -6   7  14       38.81       44.82     10.40 o 
  -5   7  14       58.18       41.47      8.41 o 
  -4   7  14      142.50      155.81     10.96 o 
  -3   7  14      359.88      365.32     10.44 o 
  -2   7  14        2.40        7.77      7.96 o 
  -1   7  14     2042.59     2094.70     35.85 o 
   0   7  14       39.72       30.49      8.87 o 
   1   7  14      168.05      160.11      8.38 o 
   2   7  14      305.51      288.35     17.49 o 
   3   7  14      278.96      256.67     12.64 o 
   4   7  14        5.85       13.47      8.71 o 
   5   7  14      502.46      514.71     19.77 o 
   6   7  14       63.73       66.40     14.33 o 
   7   7  14      220.91      229.74     13.09 o 
   8   7  14       97.11      121.78     15.45 o 
  -8   8  14        5.81        8.33     10.28 o 
  -7   8  14        1.49        9.16      9.37 o 
  -6   8  14       38.37       33.10     10.46 o 
  -5   8  14      173.59      159.75      9.77 o 
  -4   8  14        5.93        4.60      9.16 o 
  -3   8  14      302.42      325.87     10.58 o 
  -2   8  14       53.71       34.08     10.07 o 
  -1   8  14     1287.25     1229.71     15.63 o 
   0   8  14        0.84        6.68     10.19 o 
   1   8  14      201.71      234.38      9.52 o 
   2   8  14      211.63      220.25     12.91 o 
   3   8  14     1104.09     1022.74     15.49 o 
   4   8  14       40.23       59.02     11.49 o 
   5   8  14        5.81       11.10      9.56 o 
   6   8  14      135.34      137.57     12.78 o 
   7   8  14        0.03        9.62     12.15 o 
   8   8  14       16.43       21.23     14.79 o 
  -8   9  14       19.26       20.85     10.57 o 
  -7   9  14       15.42       20.58     10.52 o 
  -6   9  14       22.15       26.44     10.48 o 
  -5   9  14      267.63      278.70     11.56 o 
  -4   9  14      148.27      159.45     10.29 o 
  -3   9  14       19.53       25.51      8.41 o 
  -2   9  14       34.30       53.18      8.54 o 
  -1   9  14      207.33      198.07     10.86 o 
   0   9  14       28.22       27.11      8.16 o 
   1   9  14      104.80      109.99     10.45 o 
   2   9  14      245.41      228.68     15.43 o 
   3   9  14      668.83      595.36     19.49 o 
   4   9  14      297.29      307.94     13.08 o 
   5   9  14      609.16      610.06     19.31 o 
   6   9  14        5.12        2.07     11.27 o 
   7   9  14      263.11      272.68     20.66 o 
  -8  10  14      212.81      199.64     32.87 o 
  -7  10  14       67.62       61.60     10.30 o 
  -6  10  14       41.58       45.59      8.92 o 
  -5  10  14       27.08       38.53      9.97 o 
  -4  10  14      262.69      282.10     11.46 o 
  -3  10  14      327.22      328.85     11.06 o 
  -2  10  14      241.44      241.66     10.38 o 
  -1  10  14      285.65      296.40     10.86 o 
   0  10  14     1890.47     1776.57     51.49 o 
   1  10  14       13.66       30.15     11.52 o 
   2  10  14      152.48      180.38     12.24 o 
   3  10  14       49.42       88.32     11.58 o 
   4  10  14        7.11       10.17      9.75 o 
   5  10  14      102.46      122.13     12.48 o 
   6  10  14      207.62      250.02     12.54 o 
   7  10  14       12.46       10.29     12.91 o 
  -7  11  14       26.41       22.97     11.33 o 
  -6  11  14        0.28       10.21     10.38 o 
  -5  11  14       41.99       39.45      9.55 o 
  -4  11  14      343.41      350.51     10.93 o 
  -3  11  14       14.95       21.00      9.04 o 
  -2  11  14       89.73       71.27      9.22 o 
  -1  11  14      194.72      193.94     10.28 o 
   0  11  14      415.10      426.45     14.84 o 
   1  11  14       27.52       38.73      8.84 o 
   2  11  14       24.90       22.13     10.95 o 
   3  11  14        0.01       12.84     11.06 o 
   4  11  14        8.58       24.34     10.99 o 
   5  11  14        6.74        1.14     11.53 o 
   6  11  14       28.41       38.26     13.00 o 
  -6  12  14        7.78       18.91     12.88 o 
  -5  12  14      435.49      427.65     16.33 o 
  -4  12  14       32.15       15.33     11.61 o 
  -3  12  14      752.97      718.86     26.45 o 
  -2  12  14       79.82       71.48      9.61 o 
  -1  12  14       27.24       31.81     10.18 o 
   0  12  14      197.45      204.64     11.61 o 
   1  12  14      134.17      136.03     10.93 o 
   2  12  14      204.08      208.80     12.79 o 
   3  12  14      119.55      125.80     12.31 o 
   4  12  14       37.63       65.69     10.02 o 
   5  12  14      103.23      115.16     12.57 o 
   6  12  14       18.87       30.20     13.30 o 
  -5  13  14        9.09       23.60     12.58 o 
  -4  13  14      525.89      529.18     25.14 o 
  -3  13  14        6.39       -2.73     11.39 o 
  -2  13  14      311.06      309.76     14.22 o 
  -1  13  14        9.64        8.86     12.27 o 
   0  13  14      187.71      189.20     17.84 o 
   1  13  14      122.22      132.19     11.50 o 
   2  13  14      105.72      107.00     10.53 o 
   3  13  14       63.24       47.59     10.20 o 
   4  13  14        2.04       -0.91     10.44 o 
   5  13  14       51.34       20.72     12.72 o 
  -4  14  14       67.15       80.21     12.85 o 
  -3  14  14        9.68       12.97      9.51 o 
  -2  14  14      216.71      195.24     10.67 o 
  -1  14  14       18.31       18.52     13.46 o 
   0  14  14       17.35       21.98     12.13 o 
   1  14  14      265.65      284.55     13.50 o 
   2  14  14        0.58        1.28      9.85 o 
   3  14  14      251.04      301.50     12.24 o 
   4  14  14       58.58       33.19     10.12 o 
  -3  15  14        3.60       28.95     11.21 o 
  -2  15  14        6.85       19.72     10.95 o 
  -1  15  14        9.05       23.89     12.37 o 
   0  15  14       27.15       32.89     12.68 o 
   1  15  14       10.92       13.06     12.29 o 
   2  15  14        0.40        2.77     11.66 o 
   3  15  14        1.22       -3.67     17.41 o 
  -9   0  15        3.64       -9.89     18.67 o 
  -7   0  15       38.75       42.50     11.01 o 
  -5   0  15     2089.91     2178.08     25.97 o 
  -3   0  15       29.41       37.34      9.13 o 
  -1   0  15      598.31      549.76     13.19 o 
   1   0  15       23.45        5.36     10.27 o 
   3   0  15       41.20       34.32     12.24 o 
   5   0  15      994.46      988.83     92.15 o 
   7   0  15      199.83      163.33     16.61 o 
   9   0  15       12.63        2.18     21.19 o 
  -9   1  15       47.46       42.29      9.85 o 
  -8   1  15      535.00      579.39     13.85 o 
  -7   1  15      191.54      187.03     10.20 o 
  -6   1  15       91.70       66.56      9.75 o 
  -5   1  15      247.43      243.09     10.32 o 
  -4   1  15       12.91       15.56      9.93 o 
  -3   1  15       49.39       46.31      7.61 o 
  -2   1  15       88.43       71.51      8.43 o 
  -1   1  15       82.98       61.99     12.61 o 
   0   1  15        9.74       16.25      8.53 o 
   1   1  15     2307.58     2309.74     45.74 o 
   2   1  15        0.01        0.89      6.96 o 
   3   1  15      535.36      481.89     12.98 o 
   4   1  15       12.48        9.03      7.80 o 
   5   1  15      417.38      370.82     17.69 o 
   6   1  15      107.81       98.82     11.57 o 
   7   1  15      177.98      226.09     16.42 o 
   8   1  15        5.17        7.62     14.34 o 
   9   1  15        3.26        1.63     12.18 o 
  -9   2  15       45.30       50.90     11.03 o 
  -8   2  15       21.07       26.82      9.53 o 
  -7   2  15        2.08       -4.35      8.33 o 
  -6   2  15      370.32      360.80     13.11 o 
  -5   2  15       21.17       29.59      8.81 o 
  -4   2  15      457.54      459.35     11.81 o 
  -3   2  15      164.18      135.33      9.04 o 
  -2   2  15       62.71       66.04      7.84 o 
  -1   2  15      446.99      470.87     11.26 o 
   0   2  15      214.00      202.49      9.42 o 
   1   2  15     1259.94     1134.99     38.51 o 
   2   2  15      357.09      321.13      9.62 o 
   3   2  15        0.43        4.25      7.16 o 
   4   2  15      107.68      115.58      8.46 o 
   5   2  15       24.34       22.77      7.65 o 
   6   2  15      102.54      107.63     10.19 o 
   7   2  15      159.13      192.58     19.41 o 
   8   2  15      358.13      409.57     15.35 o 
   9   2  15       15.68        9.20     12.89 o 
  -9   3  15        1.44       -0.42     10.68 o 
  -8   3  15      653.76      678.92     17.33 o 
  -7   3  15        1.72        3.21      7.49 o 
  -6   3  15      289.47      256.98     10.09 o 
  -5   3  15        2.83       -1.55      8.00 o 
  -4   3  15      235.29      244.42      9.43 o 
  -3   3  15      956.80      939.20     11.99 o 
  -2   3  15        3.87       -1.88      8.08 o 
  -1   3  15        8.10        0.59      8.97 o 
   0   3  15        1.85        2.29      6.96 o 
   1   3  15     1579.47     1663.62     80.97 o 
   2   3  15       30.59       28.10      7.97 o 
   3   3  15       35.78       39.14      8.20 o 
   4   3  15       10.99       11.31      6.75 o 
   5   3  15       63.62       84.33      8.93 o 
   6   3  15      288.92      261.78     12.78 o 
   7   3  15       72.62       75.26     14.92 o 
   8   3  15        0.21       -0.06     13.99 o 
   9   3  15        6.02        4.31     14.98 o 
  -9   4  15       24.97       31.45      9.94 o 
  -8   4  15       27.99       24.87      8.66 o 
  -7   4  15       53.32       59.99      9.70 o 
  -6   4  15       82.88       91.18     11.25 o 
  -5   4  15      428.78      405.18     14.50 o 
  -4   4  15      735.83      708.33     12.41 o 
  -3   4  15       77.79      102.26      8.93 o 
  -2   4  15      400.44      384.52      9.62 o 
  -1   4  15       43.13       49.24      9.25 o 
   0   4  15      171.67      180.31      8.89 o 
   1   4  15       12.14        0.49      7.79 o 
   2   4  15      504.17      539.72     38.39 o 
   3   4  15        0.07       -2.16      7.53 o 
   4   4  15       74.59       73.89      9.24 o 
   5   4  15      499.44      526.02     27.80 o 
   6   4  15      173.91      180.26     10.95 o 
   7   4  15       44.31       41.41     10.36 o 
   8   4  15      198.33      211.92     13.24 o 
   9   4  15        1.42       26.88     16.44 o 
  -9   5  15       54.56       51.52      9.81 o 
  -8   5  15        6.45       13.39     10.33 o 
  -7   5  15        8.13       20.88     10.30 o 
  -6   5  15      113.16      120.59     10.55 o 
  -5   5  15       68.37       71.86      9.87 o 
  -4   5  15      189.92      197.30     11.64 o 
  -3   5  15       65.47       63.67      9.65 o 
  -2   5  15       14.74       13.87      9.07 o 
  -1   5  15      926.26      821.36     13.08 o 
   0   5  15      364.22      327.28      8.13 o 
   1   5  15     2014.21     1978.51     33.35 o 
   2   5  15      242.71      192.68      9.40 o 
   3   5  15      495.09      472.48     19.34 o 
   4   5  15       12.29        1.32      8.04 o 
   5   5  15      145.10      133.45     10.70 o 
   6   5  15       83.94       86.47     10.57 o 
   7   5  15       19.59       17.52     10.25 o 
   8   5  15        0.51       23.94     14.98 o 
  -9   6  15        4.35        5.38     10.73 o 
  -8   6  15       14.86       16.94      8.21 o 
  -7   6  15        2.09        7.59      9.08 o 
  -6   6  15      101.89       85.85      9.65 o 
  -5   6  15      168.18      151.22      9.31 o 
  -4   6  15        0.70       -1.00      9.40 o 
  -3   6  15      907.37      871.29     21.94 o 
  -2   6  15       25.72       22.59      7.43 o 
  -1   6  15      355.93      340.30      9.31 o 
   0   6  15      947.10      923.70     12.16 o 
   1   6  15      972.74      954.42     31.06 o 
   2   6  15       42.56       26.66      7.49 o 
   3   6  15       62.09       46.61      8.76 o 
   4   6  15        1.63        2.05      8.59 o 
   5   6  15       65.58       78.75      8.42 o 
   6   6  15       62.91       76.42     11.88 o 
   7   6  15        3.43       14.44     11.41 o 
   8   6  15       39.86       46.11     12.03 o 
  -8   7  15        0.06       -3.67      9.11 o 
  -7   7  15        6.79       19.13     10.40 o 
  -6   7  15        3.24        3.69      8.70 o 
  -5   7  15      310.10      333.08     19.14 o 
  -4   7  15       22.48       26.99      9.04 o 
  -3   7  15        6.00       10.64      9.12 o 
  -2   7  15       29.57       30.25      8.00 o 
  -1   7  15     1733.62     1786.04     31.59 o 
   0   7  15      286.78      301.48      9.62 o 
   1   7  15      762.95      695.52     71.22 o 
   2   7  15       16.29       19.84      8.38 o 
   3   7  15      548.29      482.31     13.88 o 
   4   7  15      408.29      355.62     12.88 o 
   5   7  15       28.01       29.37     11.37 o 
   6   7  15       39.76       15.13      9.81 o 
   7   7  15        7.99        3.49     10.46 o 
   8   7  15       34.14       16.40     15.39 o 
  -8   8  15       13.04       13.26      9.31 o 
  -7   8  15      153.92      154.48     10.09 o 
  -6   8  15       95.96      108.81      8.73 o 
  -5   8  15       72.84       60.81      9.25 o 
  -4   8  15      380.48      368.29      9.60 o 
  -3   8  15      148.34      170.17     11.09 o 
  -2   8  15     1305.94     1208.02     16.20 o 
  -1   8  15       67.37       50.16      9.08 o 
   0   8  15        0.22        0.04      7.78 o 
   1   8  15        4.20       17.43      8.75 o 
   2   8  15        0.67       14.52      8.02 o 
   3   8  15        0.17       -5.43      8.38 o 
   4   8  15       30.28       43.29     11.10 o 
   5   8  15      127.84      145.41     12.12 o 
   6   8  15      197.07      187.80     11.01 o 
   7   8  15        4.35        5.56     11.71 o 
  -8   9  15        4.31       12.80     10.54 o 
  -7   9  15       13.13       11.28      8.42 o 
  -6   9  15      158.95      165.08     10.42 o 
  -5   9  15       18.43       24.62      9.34 o 
  -4   9  15       22.27       30.76      9.23 o 
  -3   9  15      101.20      131.07      9.18 o 
  -2   9  15      146.35      120.39      9.62 o 
  -1   9  15      136.69      145.22     10.93 o 
   0   9  15       30.35       17.79      7.94 o 
   1   9  15      225.72      228.33      9.09 o 
   2   9  15      279.27      263.09     11.18 o 
   3   9  15       62.24       68.04      9.99 o 
   4   9  15      391.90      410.87     15.85 o 
   5   9  15        1.03        1.36     11.35 o 
   6   9  15      173.64      182.27     12.83 o 
   7   9  15       76.54       51.35     12.60 o 
  -7  10  15       64.26       59.06     10.50 o 
  -6  10  15        3.38       10.67     10.46 o 
  -5  10  15       33.85       34.50      8.83 o 
  -4  10  15      264.51      238.66     11.23 o 
  -3  10  15      642.53      672.26     13.22 o 
  -2  10  15        5.85        9.97      8.89 o 
  -1  10  15      376.02      425.49     10.51 o 
   0  10  15      194.54      206.63     10.80 o 
   1  10  15      224.14      229.26     11.13 o 
   2  10  15        3.90        5.43     10.02 o 
   3  10  15        1.39       13.35      9.64 o 
   4  10  15       43.12       52.81     11.15 o 
   5  10  15       63.41       66.76      9.67 o 
   6  10  15        8.98       25.83     12.05 o 
   7  10  15        3.92       15.65     15.83 o 
  -6  11  15      128.77      149.83     10.15 o 
  -5  11  15        2.50       -5.19      9.99 o 
  -4  11  15      353.82      370.71     11.27 o 
  -3  11  15       91.82      106.09      9.98 o 
  -2  11  15       76.59       68.82      8.72 o 
  -1  11  15      175.47      186.84     12.85 o 
   0  11  15       98.22      102.89     12.08 o 
   1  11  15      360.96      321.05     20.19 o 
   2  11  15        8.45        6.63     11.52 o 
   3  11  15       87.36       96.26     10.47 o 
   4  11  15       70.88       92.20     10.34 o 
   5  11  15       53.48       35.17     12.24 o 
   6  11  15      104.41       74.69     10.84 o 
  -6  12  15      158.55      158.70     11.02 o 
  -5  12  15      296.22      282.81     11.55 o 
  -4  12  15      393.42      382.56     12.71 o 
  -3  12  15      740.40      784.45     28.11 o 
  -2  12  15      183.79      171.02     10.16 o 
  -1  12  15      151.50      194.46     13.52 o 
   0  12  15       52.12       53.37     10.69 o 
   1  12  15      167.85      187.88     11.84 o 
   2  12  15      169.12      147.89     11.91 o 
   3  12  15        5.71       19.62      9.58 o 
   4  12  15       78.17       77.74     12.40 o 
   5  12  15       15.83        8.32     10.58 o 
  -5  13  15        1.13       12.77     10.63 o 
  -4  13  15       51.73       50.79     10.98 o 
  -3  13  15       64.38       50.90      9.77 o 
  -2  13  15        0.13        1.56     11.97 o 
  -1  13  15        0.02        1.03     12.08 o 
   0  13  15        3.88        1.41     10.60 o 
   1  13  15       22.43       40.85     10.58 o 
   2  13  15       45.66       35.90     11.84 o 
   3  13  15       47.98       76.08     10.59 o 
   4  13  15      308.99      247.00     14.05 o 
  -4  14  15       77.65       76.02     11.31 o 
  -3  14  15        1.57       18.14     12.36 o 
  -2  14  15        0.02       10.36      9.30 o 
  -1  14  15        5.37        9.87     10.32 o 
   0  14  15        4.29       13.80     11.82 o 
   1  14  15        1.94        8.70     10.11 o 
   2  14  15       32.61       44.58     12.03 o 
   3  14  15        0.41        1.91     12.80 o 
  -2  15  15        1.50        8.23     11.34 o 
  -1  15  15        0.53       -2.45     10.97 o 
   0  15  15       12.59       18.80     10.64 o 
   1  15  15       59.00       74.17     12.68 o 
  -8   0  16        9.37        2.06     10.91 o 
  -6   0  16       47.89       46.68     14.53 o 
  -4   0  16      607.39      523.53     14.55 o 
  -2   0  16      800.87      830.74     55.72 o 
   0   0  16      495.09      410.00     39.40 o 
   2   0  16     2205.22     2269.85     23.90 o 
   4   0  16      718.30      604.37     57.15 o 
   6   0  16      253.71      205.30     13.18 o 
   8   0  16       15.15        6.30     20.27 o 
  -9   1  16        0.96        2.64     10.96 o 
  -8   1  16        0.22        8.01      9.52 o 
  -7   1  16        0.09       10.82     10.60 o 
  -6   1  16        3.73       20.26     10.16 o 
  -5   1  16       15.92       13.99      8.55 o 
  -4   1  16       45.22       53.43      7.70 o 
  -3   1  16       12.45       15.08      8.35 o 
  -2   1  16      226.77      233.87      8.88 o 
  -1   1  16       50.09       42.16      7.44 o 
   0   1  16      110.62       77.51      7.67 o 
   1   1  16      178.08      181.09     10.12 o 
   2   1  16      403.06      377.27      9.92 o 
   3   1  16      181.03      168.93      7.94 o 
   4   1  16      131.30      118.54      8.70 o 
   5   1  16      260.77      265.76      9.15 o 
   6   1  16      312.97      305.08     10.49 o 
   7   1  16      159.68      178.53     15.70 o 
   8   1  16       65.52       75.93     32.76 o 
  -9   2  16      125.69      137.58     10.47 o 
  -8   2  16       25.46       33.44     10.52 o 
  -7   2  16      264.27      270.74     10.21 o 
  -6   2  16       64.57       73.75     10.52 o 
  -5   2  16       11.47        2.98      7.95 o 
  -4   2  16        9.91        5.86      8.87 o 
  -3   2  16      303.59      313.33     10.65 o 
  -2   2  16       73.56       70.71      8.03 o 
  -1   2  16      726.21      720.50     27.01 o 
   0   2  16        1.27       -4.09      7.58 o 
   1   2  16      137.36      111.12      8.07 o 
   2   2  16      313.45      276.84      8.64 o 
   3   2  16      252.93      299.86     17.36 o 
   4   2  16      250.79      250.84     15.82 o 
   5   2  16       13.41       20.50      8.01 o 
   6   2  16       14.15       36.50     11.28 o 
   7   2  16        2.29       16.88     12.13 o 
   8   2  16        0.53       -6.52     14.46 o 
  -9   3  16        0.81        6.39      8.95 o 
  -8   3  16       36.15       39.98      9.67 o 
  -7   3  16       36.81       43.08     10.48 o 
  -6   3  16        2.09        3.41      9.68 o 
  -5   3  16       77.03       74.32      9.20 o 
  -4   3  16       31.54       35.49      8.36 o 
  -3   3  16      403.94      387.23     13.85 o 
  -2   3  16      482.59      490.18     10.15 o 
  -1   3  16     1103.04     1026.34     34.63 o 
   0   3  16        7.15       15.05      7.83 o 
   1   3  16      309.45      272.26     17.61 o 
   2   3  16      420.27      375.30      9.44 o 
   3   3  16       70.90       70.60      7.09 o 
   4   3  16        7.13       13.41      8.01 o 
   5   3  16      203.11      218.45     16.33 o 
   6   3  16       11.84       13.29      9.73 o 
   7   3  16       26.66       27.15      9.28 o 
   8   3  16       84.89       88.11     14.93 o 
  -9   4  16      290.97      291.40     12.53 o 
  -8   4  16       61.10       60.77      9.75 o 
  -7   4  16        0.85        0.34     10.90 o 
  -6   4  16       11.23       20.93     10.37 o 
  -5   4  16      246.22      213.76     10.26 o 
  -4   4  16      103.10      121.76      8.84 o 
  -3   4  16       25.08       36.67      9.98 o 
  -2   4  16       67.18       47.49      9.13 o 
  -1   4  16      400.90      412.65     11.11 o 
   0   4  16      727.37      685.58     11.03 o 
   1   4  16        0.82        5.82      7.32 o 
   2   4  16      135.88      119.53      7.62 o 
   3   4  16       13.98       12.35      8.04 o 
   4   4  16      612.40      552.34     26.90 o 
   5   4  16        0.00        2.32      9.69 o 
   6   4  16       61.51       54.42     12.10 o 
   7   4  16       12.23       16.36      9.17 o 
   8   4  16       65.83      100.80     15.72 o 
  -9   5  16       36.85       34.64     16.05 o 
  -8   5  16       71.30       72.06      9.77 o 
  -7   5  16       79.32       83.65      9.32 o 
  -6   5  16      149.66      135.75     10.34 o 
  -5   5  16       23.15       33.18      9.56 o 
  -4   5  16      342.08      357.40     13.17 o 
  -3   5  16        1.50       11.57      8.61 o 
  -2   5  16      257.68      228.98      9.94 o 
  -1   5  16     1324.44     1433.95     19.92 o 
   0   5  16      196.95      187.27      8.91 o 
   1   5  16       67.08       67.77      8.62 o 
   2   5  16       10.94        9.73      8.18 o 
   3   5  16       27.36       14.93      8.28 o 
   4   5  16       78.39       82.91      9.86 o 
   5   5  16       20.56       27.63      9.40 o 
   6   5  16      124.36      144.34     12.20 o 
   7   5  16       19.04       14.91      9.99 o 
   8   5  16       25.96       22.88     15.28 o 
  -8   6  16       54.93       48.73     10.60 o 
  -7   6  16       47.21       51.36      9.79 o 
  -6   6  16      118.69      124.37     10.06 o 
  -5   6  16      358.55      352.02     10.04 o 
  -4   6  16      325.77      288.82      9.66 o 
  -3   6  16        0.12        3.89     10.03 o 
  -2   6  16       36.09       36.57      8.11 o 
  -1   6  16        0.20        1.98      9.61 o 
   0   6  16      460.82      433.44      9.99 o 
   1   6  16       36.29       19.06      7.61 o 
   2   6  16       30.97       21.29      8.23 o 
   3   6  16       28.48       17.80      7.44 o 
   4   6  16      403.03      447.68     14.00 o 
   5   6  16        8.35       11.31      9.97 o 
   6   6  16      149.18      161.73     10.79 o 
   7   6  16       21.96       28.68     10.56 o 
   8   6  16       10.75       21.45     15.29 o 
  -8   7  16       68.69       76.70     11.00 o 
  -7   7  16      106.34      108.72     10.23 o 
  -6   7  16       74.72       91.72      9.49 o 
  -5   7  16      213.42      197.61     10.44 o 
  -4   7  16      477.75      500.65     11.95 o 
  -3   7  16      550.31      537.45     16.07 o 
  -2   7  16      158.81      166.90      9.47 o 
  -1   7  16      154.32      165.09      9.66 o 
   0   7  16     1168.47     1056.35     35.86 o 
   1   7  16       44.29       54.93      8.66 o 
   2   7  16       61.21       51.84      7.96 o 
   3   7  16        9.98        7.94      7.47 o 
   4   7  16       21.74       19.95      9.54 o 
   5   7  16      143.70      107.22     15.14 o 
   6   7  16       53.14       42.70     11.52 o 
   7   7  16       23.22       43.38     11.75 o 
  -8   8  16       59.74       60.47     11.19 o 
  -7   8  16       58.28       56.01      9.85 o 
  -6   8  16      154.54      132.71     10.14 o 
  -5   8  16        3.22       14.66      9.36 o 
  -4   8  16       21.05       20.02      9.18 o 
  -3   8  16      237.03      240.84     17.28 o 
  -2   8  16      114.39      114.23     10.83 o 
  -1   8  16      495.84      461.74     18.35 o 
   0   8  16       64.37       72.14      8.73 o 
   1   8  16       43.43       29.68      7.60 o 
   2   8  16        0.01       13.45      8.51 o 
   3   8  16        1.22       -1.25      9.85 o 
   4   8  16        8.37        7.53      9.34 o 
   5   8  16        9.60       15.48     10.02 o 
   6   8  16       16.20       25.70     11.78 o 
   7   8  16       45.37       51.67     13.14 o 
  -7   9  16      276.53      267.24     11.21 o 
  -6   9  16       30.29       39.08      9.69 o 
  -5   9  16      296.18      336.29     12.00 o 
  -4   9  16       43.88       30.89      9.51 o 
  -3   9  16      332.60      357.12     14.32 o 
  -2   9  16        0.75       -0.23      8.67 o 
  -1   9  16       22.20       33.70      9.44 o 
   0   9  16      262.77      265.84      9.78 o 
   1   9  16        0.48        6.79      9.52 o 
   2   9  16       54.90       53.61     10.29 o 
   3   9  16        0.13        8.66     10.09 o 
   4   9  16        4.73       13.93      9.61 o 
   5   9  16       11.19       16.32      9.62 o 
   6   9  16       24.89       41.61     12.05 o 
   7   9  16       29.69       27.72     23.48 o 
  -7  10  16      165.35      150.58     14.20 o 
  -6  10  16       48.60       41.11      9.83 o 
  -5  10  16      258.54      247.04     11.83 o 
  -4  10  16        2.30       17.63      9.32 o 
  -3  10  16       61.46       73.83      8.98 o 
  -2  10  16        4.44       15.31      9.94 o 
  -1  10  16       22.79       47.91      9.43 o 
   0  10  16       55.06       64.26      8.96 o 
   1  10  16        0.43       -7.44     10.90 o 
   2  10  16       83.04      123.21     10.76 o 
   3  10  16       16.53        0.22     11.32 o 
   4  10  16        2.29       -1.53      9.67 o 
   5  10  16      157.94      128.69     12.34 o 
   6  10  16      110.31      107.49     11.97 o 
  -6  11  16        9.11       28.59     10.72 o 
  -5  11  16       86.28       83.08     11.01 o 
  -4  11  16      136.85      140.80     10.06 o 
  -3  11  16        9.24       10.94      8.10 o 
  -2  11  16      322.68      303.17     10.90 o 
  -1  11  16        0.10       -6.33     11.61 o 
   0  11  16      409.37      383.63     16.91 o 
   1  11  16       96.81      122.17     12.46 o 
   2  11  16      275.18      262.48     10.75 o 
   3  11  16      220.08      228.73     17.60 o 
   4  11  16       42.18       54.27     11.57 o 
   5  11  16      210.45      222.86     13.84 o 
  -5  12  16        2.26        9.74     10.10 o 
  -4  12  16       85.59      108.71     10.28 o 
  -3  12  16       13.41       13.72     12.15 o 
  -2  12  16       67.78       87.83     10.62 o 
  -1  12  16        7.93       13.22      8.62 o 
   0  12  16        0.17        8.56     10.23 o 
   1  12  16        1.76        0.91      9.69 o 
   2  12  16      125.24       94.00     11.66 o 
   3  12  16      106.55      108.14     12.53 o 
   4  12  16      193.64      194.31     11.54 o 
   5  12  16       97.20       73.34     12.79 o 
  -4  13  16        5.92       16.65     11.22 o 
  -3  13  16      109.59      137.24     13.06 o 
  -2  13  16       27.75       28.14     10.57 o 
  -1  13  16        9.61       12.92     10.27 o 
   0  13  16       19.54       46.36     11.92 o 
   1  13  16       22.81       15.05      9.40 o 
   2  13  16       10.35        1.52      9.75 o 
   3  13  16      143.59      187.30     11.53 o 
   4  13  16       27.27       32.95     10.31 o 
  -3  14  16        1.46       13.38     13.31 o 
  -2  14  16        4.89       15.71     12.46 o 
  -1  14  16        1.56       16.40     11.15 o 
   0  14  16        0.36        5.24      9.53 o 
   1  14  16       22.22       19.77     13.06 o 
   2  14  16       23.59       29.99     12.26 o 
  -9   0  17       16.54       20.61     13.40 o 
  -7   0  17       59.16       67.08     15.04 o 
  -5   0  17      642.82      595.42     15.47 o 
  -3   0  17      184.32      196.60     11.99 o 
  -1   0  17     1971.42     1723.09     91.34 o 
   1   0  17      715.38      633.44     17.64 o 
   3   0  17       22.88       23.81     10.68 o 
   5   0  17      403.93      313.88     15.41 o 
   7   0  17       31.82       44.78     19.93 o 
  -9   1  17      143.96      151.29      9.75 o 
  -8   1  17       51.89       54.82     10.95 o 
  -7   1  17        1.32        2.62      9.68 o 
  -6   1  17        2.31       27.26     10.16 o 
  -5   1  17        1.07        2.51      8.23 o 
  -4   1  17       39.23       58.39      9.45 o 
  -3   1  17       71.65       51.25      8.71 o 
  -2   1  17      121.32       95.56      7.87 o 
  -1   1  17       33.16       36.69      8.69 o 
   0   1  17       51.01       62.97      7.38 o 
   1   1  17      573.68      590.44     15.33 o 
   2   1  17      132.29      124.60      8.51 o 
   3   1  17      267.98      259.06      8.53 o 
   4   1  17      118.93      128.40      7.93 o 
   5   1  17      293.43      298.31     16.65 o 
   6   1  17      147.50      136.65     10.64 o 
   7   1  17      164.32      149.79     12.94 o 
   8   1  17       15.53       28.30     11.76 o 
  -9   2  17        1.07       13.59     10.25 o 
  -8   2  17       19.43       15.27     10.63 o 
  -7   2  17        1.79        2.10      9.10 o 
  -6   2  17       95.78       98.07      9.01 o 
  -5   2  17        0.22       11.16      9.26 o 
  -4   2  17     2150.31     2114.45     26.30 o 
  -3   2  17        2.14        4.00      7.97 o 
  -2   2  17     2807.37     2712.02     41.15 o 
  -1   2  17      272.41      262.21     10.63 o 
   0   2  17     2249.20     2248.77    115.28 o 
   1   2  17       30.81       17.02      8.02 o 
   2   2  17      113.10      116.13      8.35 o 
   3   2  17      116.23      123.01      9.97 o 
   4   2  17       69.34       70.17      8.45 o 
   5   2  17      230.04      222.24     20.40 o 
   6   2  17       47.24       53.79     13.65 o 
   7   2  17       53.71       35.77     17.07 o 
   8   2  17        3.39       25.35     14.37 o 
  -8   3  17       95.88       66.24      9.08 o 
  -7   3  17      340.04      351.54     11.47 o 
  -6   3  17      494.11      476.28     12.60 o 
  -5   3  17       13.14       19.54      8.54 o 
  -4   3  17       26.62       29.36      9.24 o 
  -3   3  17       90.77      112.22     10.46 o 
  -2   3  17       14.77       28.29      8.41 o 
  -1   3  17        5.24        1.05      6.98 o 
   0   3  17      218.96      198.19      9.49 o 
   1   3  17      182.53      128.87     10.08 o 
   2   3  17       11.24        8.58      7.46 o 
   3   3  17      157.93      141.74      8.82 o 
   4   3  17      236.89      224.24     10.32 o 
   5   3  17      145.56      148.08     10.28 o 
   6   3  17      184.50      207.66     18.81 o 
   7   3  17       23.72       41.38     11.73 o 
   8   3  17       14.90       25.93     14.97 o 
  -8   4  17       10.09       18.79      9.58 o 
  -7   4  17      343.53      322.27     12.30 o 
  -6   4  17      346.58      352.10     13.95 o 
  -5   4  17       13.77        4.10      9.25 o 
  -4   4  17      620.72      553.04     10.69 o 
  -3   4  17       15.94        5.82      8.16 o 
  -2   4  17     1799.33     1859.36     30.06 o 
  -1   4  17      244.02      218.91      9.71 o 
   0   4  17       49.67       47.72      7.87 o 
   1   4  17      336.70      292.22      8.91 o 
   2   4  17       90.39       99.71      8.81 o 
   3   4  17        3.34        8.16      9.28 o 
   4   4  17       35.79       26.51      8.05 o 
   5   4  17        4.14       10.69      9.51 o 
   6   4  17        5.33        3.59      9.28 o 
   7   4  17        4.15       11.83     11.63 o 
   8   4  17       20.58       33.50     16.09 o 
  -8   5  17       45.29       44.15      9.10 o 
  -7   5  17      228.56      250.05     11.52 o 
  -6   5  17      337.83      356.46     10.99 o 
  -5   5  17        0.19        3.96      8.26 o 
  -4   5  17       85.85       87.17      8.76 o 
  -3   5  17       39.71       34.36      7.60 o 
  -2   5  17       26.51       34.86      8.67 o 
  -1   5  17      456.34      422.61     11.20 o 
   0   5  17      243.69      239.06      8.56 o 
   1   5  17      520.81      534.89     14.85 o 
   2   5  17       11.59       11.53      7.57 o 
   3   5  17      203.23      208.32     13.08 o 
   4   5  17      350.76      360.49      9.38 o 
   5   5  17      268.70      304.16     12.92 o 
   6   5  17      104.84       74.59      9.42 o 
   7   5  17        8.82       17.54      9.70 o 
  -8   6  17        2.02        6.60      9.78 o 
  -7   6  17       53.49       73.44      9.09 o 
  -6   6  17      199.31      222.60     10.55 o 
  -5   6  17      119.75      116.47      9.03 o 
  -4   6  17       82.54       86.33      9.21 o 
  -3   6  17      792.15      748.99     19.03 o 
  -2   6  17       24.91       31.22      8.92 o 
  -1   6  17       32.19       32.35      9.04 o 
   0   6  17        4.09        6.06      8.31 o 
   1   6  17       55.39       43.64      8.48 o 
   2   6  17        8.16       12.29      7.16 o 
   3   6  17       72.65       67.18      8.65 o 
   4   6  17       41.44       40.38      9.50 o 
   5   6  17       11.16       10.17      9.90 o 
   6   6  17        0.80       11.30     11.29 o 
   7   6  17      112.33      114.94     12.50 o 
  -7   7  17       48.15       61.99      8.96 o 
  -6   7  17      507.70      485.18     11.84 o 
  -5   7  17        0.80       -0.13      9.22 o 
  -4   7  17       75.37       89.42      9.60 o 
  -3   7  17      295.07      298.31     11.03 o 
  -2   7  17      149.77      170.28     10.98 o 
  -1   7  17       55.40       51.70     10.28 o 
   0   7  17      294.40      270.66      9.55 o 
   1   7  17        2.17       12.06      8.55 o 
   2   7  17      237.60      231.36     11.12 o 
   3   7  17        0.38        9.50      8.33 o 
   4   7  17        0.10       -1.83      9.81 o 
   5   7  17      101.53      103.13     11.89 o 
   6   7  17        4.97       -0.30     10.10 o 
   7   7  17       10.16        0.65     10.54 o 
  -7   8  17      408.49      339.75     12.87 o 
  -6   8  17      126.85      127.46      9.66 o 
  -5   8  17      101.55       95.36      9.06 o 
  -4   8  17      702.36      708.48     18.07 o 
  -3   8  17        0.01        5.55      8.52 o 
  -2   8  17      231.61      253.04      8.97 o 
  -1   8  17      108.62      113.43      8.66 o 
   0   8  17        0.07        0.14      8.70 o 
   1   8  17      497.05      462.62     14.56 o 
   2   8  17      103.75       81.67      8.82 o 
   3   8  17      257.46      248.77     10.01 o 
   4   8  17       17.26       22.19     11.78 o 
   5   8  17       22.56       32.31     11.46 o 
   6   8  17        2.48        8.71     10.18 o 
   7   8  17        1.91       10.54     23.25 o 
  -7   9  17       23.38       26.27      8.98 o 
  -6   9  17      480.62      492.35     12.31 o 
  -5   9  17        0.12       -8.70      9.15 o 
  -4   9  17      278.31      244.16      9.76 o 
  -3   9  17       83.38       78.11     10.29 o 
  -2   9  17       21.76        7.10      9.41 o 
  -1   9  17        4.06        0.69      8.58 o 
   0   9  17      154.62      169.49      8.93 o 
   1   9  17       40.79       48.49      8.53 o 
   2   9  17      324.97      341.96     14.97 o 
   3   9  17        0.03        3.08      9.81 o 
   4   9  17        1.67        6.28     11.38 o 
   5   9  17       31.81       43.53     12.32 o 
   6   9  17      110.96      101.93     11.39 o 
  -6  10  17        5.79        7.88     11.04 o 
  -5  10  17       50.03       53.10     10.44 o 
  -4  10  17       31.46       45.73      8.38 o 
  -3  10  17      168.41      169.11     10.83 o 
  -2  10  17        1.64        8.76     10.45 o 
  -1  10  17       44.33       42.26      8.63 o 
   0  10  17      172.14      180.47     10.43 o 
   1  10  17      372.12      403.88     13.90 o 
   2  10  17       99.59       76.15      9.36 o 
   3  10  17       85.06       89.67     10.41 o 
   4  10  17      198.30      230.52     13.01 o 
   5  10  17       10.95       26.76     12.07 o 
  -5  11  17       16.41       27.15      9.85 o 
  -4  11  17       16.67       14.52      8.46 o 
  -3  11  17      201.08      181.17      9.95 o 
  -2  11  17       41.75       34.48      9.55 o 
  -1  11  17        5.75       15.35      9.38 o 
   0  11  17       40.62       45.36     12.26 o 
   1  11  17        8.24        9.39     10.12 o 
   2  11  17        5.63       28.01     11.47 o 
   3  11  17       70.87       68.50     10.70 o 
   4  11  17       18.06       33.15     10.11 o 
   5  11  17      145.24      104.97     11.07 o 
  -4  12  17      123.76      122.60     11.30 o 
  -3  12  17       18.87       17.47      9.60 o 
  -2  12  17      103.12      101.08     12.21 o 
  -1  12  17        0.14       -1.16     10.22 o 
   0  12  17      138.35      113.37     10.59 o 
   1  12  17        2.93       10.15     10.37 o 
   2  12  17      251.12      229.19     12.91 o 
   3  12  17       28.89       15.36     10.37 o 
   4  12  17      218.11      165.16     13.23 o 
  -3  13  17        3.44        7.80      9.38 o 
  -2  13  17        6.47       20.66      8.78 o 
  -1  13  17      390.83      361.85     11.75 o 
   0  13  17       84.91       86.40      9.71 o 
   1  13  17       25.20       27.12      9.50 o 
   2  13  17      117.95      147.46     12.06 o 
   3  13  17      256.04      284.11     14.34 o 
  -1  14  17       51.35       61.17     12.98 o 
   0  14  17      139.12      153.85     13.31 o 
  -8   0  18      705.12      764.09     34.88 o 
  -6   0  18      603.41      664.22     35.74 o 
  -4   0  18     1876.53     1856.79     20.72 o 
  -2   0  18      118.99      174.67     23.42 o 
   0   0  18       52.60       57.43     15.00 o 
   2   0  18      145.43      144.22     13.46 o 
   4   0  18      246.63      183.88     28.23 o 
   6   0  18      381.94      302.82     46.67 o 
   8   0  18      128.36      187.84     23.94 o 
  -8   1  18       14.63       16.19     10.00 o 
  -7   1  18        0.39        7.95     10.08 o 
  -6   1  18      599.81      646.63     13.49 o 
  -5   1  18      141.42      137.44     10.91 o 
  -4   1  18      384.59      362.85     16.00 o 
  -3   1  18      444.53      407.27     11.46 o 
  -2   1  18      244.06      207.17      9.59 o 
  -1   1  18      479.87      414.61     10.42 o 
   0   1  18       23.88       24.86      7.08 o 
   1   1  18       68.13       46.68      8.34 o 
   2   1  18      432.15      408.84     17.26 o 
   3   1  18       13.66       11.97      7.75 o 
   4   1  18      473.34      439.97     26.45 o 
   5   1  18        0.42       -1.93      8.31 o 
   6   1  18       30.42       30.22      7.98 o 
   7   1  18       92.76      108.39     15.14 o 
   8   1  18      116.82      144.47     16.23 o 
  -8   2  18      227.13      250.51     11.54 o 
  -7   2  18        0.47       14.45      8.25 o 
  -6   2  18       88.33      102.32      9.94 o 
  -5   2  18      169.95      183.48     10.86 o 
  -4   2  18       55.66       58.16     10.44 o 
  -3   2  18     1050.38      938.18     13.59 o 
  -2   2  18       11.70        5.88      7.36 o 
  -1   2  18      785.71      820.14     14.76 o 
   0   2  18       44.82       36.90      7.99 o 
   1   2  18       41.12       52.49      8.26 o 
   2   2  18        3.30        5.96      7.35 o 
   3   2  18      469.71      462.05      9.43 o 
   4   2  18       13.57       22.93      7.90 o 
   5   2  18      171.79      167.12      9.62 o 
   6   2  18      230.14      215.57     12.60 o 
   7   2  18       69.39       51.58     16.07 o 
  -8   3  18      151.11      145.41     10.45 o 
  -7   3  18        0.04       10.60     10.86 o 
  -6   3  18       62.13       62.84     10.96 o 
  -5   3  18      274.93      276.51     13.16 o 
  -4   3  18        0.23       -3.27      8.16 o 
  -3   3  18      693.44      682.65     13.65 o 
  -2   3  18       37.29       38.33      8.46 o 
  -1   3  18     2188.91     2068.70     27.25 o 
   0   3  18       13.11        6.00      7.68 o 
   1   3  18      150.47      144.39      8.25 o 
   2   3  18      717.42      703.90     11.39 o 
   3   3  18       28.12       32.11      7.52 o 
   4   3  18      241.29      254.68      9.82 o 
   5   3  18        0.82        7.60      8.35 o 
   6   3  18       33.56       25.56     10.25 o 
   7   3  18      203.99      224.75     12.82 o 
  -8   4  18       89.70       83.52     11.63 o 
  -7   4  18       91.09      104.75     11.04 o 
  -6   4  18      946.73     1065.39     18.86 o 
  -5   4  18      238.87      244.04     10.47 o 
  -4   4  18       21.50       32.03      8.41 o 
  -3   4  18      332.56      336.28     14.07 o 
  -2   4  18      344.82      353.70     12.47 o 
  -1   4  18       39.29       33.19      8.24 o 
   0   4  18      153.78      153.86      9.66 o 
   1   4  18      313.95      276.33     11.27 o 
   2   4  18        1.34        6.31      8.21 o 
   3   4  18      755.82      677.88     11.33 o 
   4   4  18       14.47       25.10      7.00 o 
   5   4  18      211.05      182.29     21.05 o 
   6   4  18       39.32       28.04     10.12 o 
   7   4  18      195.01      210.01     12.98 o 
  -8   5  18       76.14       79.03     13.21 o 
  -7   5  18       28.66       28.68      9.82 o 
  -6   5  18        2.31       17.89     10.02 o 
  -5   5  18       42.51       53.88      9.44 o 
  -4   5  18       58.01       42.85      7.71 o 
  -3   5  18       18.24       23.32      8.57 o 
  -2   5  18      206.29      186.26      8.34 o 
  -1   5  18        9.35       17.24      9.71 o 
   0   5  18      133.51      125.98      9.03 o 
   1   5  18       16.14       20.43      7.32 o 
   2   5  18       80.75       71.76      8.58 o 
   3   5  18        6.74        7.82      6.44 o 
   4   5  18        3.72       14.38      9.06 o 
   5   5  18       53.89       42.78     10.06 o 
   6   5  18       20.28       25.81     11.37 o 
   7   5  18        5.67        4.92     10.36 o 
  -7   6  18        1.98       -3.77     10.92 o 
  -6   6  18      331.49      350.17     15.09 o 
  -5   6  18      166.37      163.86      9.31 o 
  -4   6  18       18.80       24.50      9.95 o 
  -3   6  18       23.36       19.10      9.21 o 
  -2   6  18       74.04       79.52      9.19 o 
  -1   6  18      128.46      126.11      9.21 o 
   0   6  18        1.11       -0.57      9.73 o 
   1   6  18       26.59       21.34      8.74 o 
   2   6  18       12.76       14.01      9.22 o 
   3   6  18        2.44        1.10      7.24 o 
   4   6  18      133.90      137.86      8.24 o 
   5   6  18        4.56        0.70     10.04 o 
   6   6  18       17.49       26.08     11.68 o 
   7   6  18       16.28       36.64     10.99 o 
  -7   7  18       70.12       51.70      9.92 o 
  -6   7  18        6.86        4.13      9.56 o 
  -5   7  18       16.63       43.01      9.72 o 
  -4   7  18      572.19      642.68     12.07 o 
  -3   7  18      483.80      503.25     15.10 o 
  -2   7  18        2.39       10.11      8.33 o 
  -1   7  18       95.30      117.72      8.81 o 
   0   7  18      159.24      160.39      8.90 o 
   1   7  18      371.57      376.96     10.30 o 
   2   7  18       27.72       30.84      8.79 o 
   3   7  18       92.24       98.24      9.47 o 
   4   7  18      284.17      256.00     11.14 o 
   5   7  18       49.74       36.55      9.32 o 
   6   7  18        5.35        3.00     10.72 o 
  -7   8  18       88.24       89.64     10.02 o 
  -6   8  18      126.93      139.02     10.44 o 
  -5   8  18      221.72      235.10     12.60 o 
  -4   8  18        8.93       15.24      8.11 o 
  -3   8  18       87.12       97.04      8.37 o 
  -2   8  18      102.21      101.23      9.36 o 
  -1   8  18        3.87        5.11      8.58 o 
   0   8  18      203.98      218.30     10.19 o 
   1   8  18      322.23      274.81      9.79 o 
   2   8  18      132.96      141.69     15.14 o 
   3   8  18      597.16      580.76     13.66 o 
   4   8  18      258.54      309.10     12.10 o 
   5   8  18      189.90      194.94     11.40 o 
   6   8  18        7.04       21.81     12.33 o 
  -6   9  18        4.47        2.33     10.10 o 
  -5   9  18       13.85       22.53     10.46 o 
  -4   9  18       17.37       14.20      9.41 o 
  -3   9  18       20.07       31.38      9.62 o 
  -2   9  18        1.88        3.29      8.27 o 
  -1   9  18        0.33       12.45      7.88 o 
   0   9  18      137.74      126.94      8.96 o 
   1   9  18      421.05      424.68     11.22 o 
   2   9  18      134.71      157.58     12.46 o 
   3   9  18      340.24      329.06     12.28 o 
   4   9  18       16.84       41.94     10.40 o 
   5   9  18        1.32        9.22     10.42 o 
  -5  10  18        9.45       14.23      9.88 o 
  -4  10  18       17.97       27.78      9.42 o 
  -3  10  18       82.21       86.46      9.93 o 
  -2  10  18      740.69      745.74     12.39 o 
  -1  10  18      164.95      152.83      8.72 o 
   0  10  18      104.17       90.02      8.70 o 
   1  10  18       19.01       26.57     10.10 o 
   2  10  18       88.41       88.16     12.04 o 
   3  10  18       98.43      108.48     11.00 o 
   4  10  18       69.54       51.53      8.79 o 
   5  10  18       19.26       29.18     10.72 o 
  -5  11  18        5.09        4.46      9.80 o 
  -4  11  18      168.91      175.55     10.09 o 
  -3  11  18       81.90       78.46      9.59 o 
  -2  11  18      378.84      374.82     11.08 o 
  -1  11  18        2.40        1.38      9.34 o 
   0  11  18        6.41       11.88      9.34 o 
   1  11  18       95.10      115.55     13.13 o 
   2  11  18       22.34       19.78     11.86 o 
   3  11  18       31.69       30.35     10.30 o 
   4  11  18       14.93       31.44     12.13 o 
  -4  12  18        5.68       10.06     10.59 o 
  -3  12  18       28.93       29.17      9.98 o 
  -2  12  18       33.63       43.54     12.54 o 
  -1  12  18      124.90      132.85     11.06 o 
   0  12  18        0.22       16.96     11.89 o 
   1  12  18       93.62       87.96     10.84 o 
   2  12  18       57.82       45.04      9.74 o 
   3  12  18      140.46      134.04     10.57 o 
  -2  13  18       68.45       60.60     11.79 o 
  -1  13  18      208.14      258.85     16.28 o 
   0  13  18       12.86       12.77     10.54 o 
   1  13  18      142.50      167.45     15.85 o 
  -7   0  19       44.07       62.12     10.93 o 
  -5   0  19        0.02       14.65     15.29 o 
  -3   0  19       44.99       67.70     14.46 o 
  -1   0  19      315.72      279.65     11.28 o 
   1   0  19        0.10       10.08     13.46 o 
   3   0  19       16.25       29.38     11.08 o 
   5   0  19        4.26       27.96     11.00 o 
   7   0  19       19.95       26.92     20.85 o 
  -8   1  19       29.55       40.79     10.10 o 
  -7   1  19      541.80      567.91     13.66 o 
  -6   1  19        2.05       -2.25      8.67 o 
  -5   1  19      675.46      664.35     12.13 o 
  -4   1  19       14.62       15.18      8.33 o 
  -3   1  19      789.66      714.17     17.96 o 
  -2   1  19      297.83      319.31      9.96 o 
  -1   1  19       28.07       21.41      7.59 o 
   0   1  19       43.98       37.66      7.69 o 
   1   1  19      148.16      170.83     10.94 o 
   2   1  19       63.21       74.97      8.49 o 
   3   1  19      180.71      174.69     11.80 o 
   4   1  19      193.28      198.57     11.62 o 
   5   1  19      368.01      348.23     14.45 o 
   6   1  19      156.83      177.15      9.18 o 
   7   1  19       36.95       27.99     15.42 o 
  -8   2  19       52.90       57.43     11.20 o 
  -7   2  19       80.00       87.25      8.97 o 
  -6   2  19       37.01       53.30      8.22 o 
  -5   2  19       24.10       29.85      9.92 o 
  -4   2  19      162.23      173.34      9.66 o 
  -3   2  19      111.85      117.87     10.25 o 
  -2   2  19        0.05        7.55      7.19 o 
  -1   2  19      437.16      450.52      9.90 o 
   0   2  19       35.07       40.04      7.75 o 
   1   2  19       51.22       46.04      8.41 o 
   2   2  19      208.89      205.06      8.13 o 
   3   2  19       14.79       28.07      7.43 o 
   4   2  19      155.97      115.64      9.16 o 
   5   2  19       12.22        7.78      7.27 o 
   6   2  19      101.69       98.49     10.79 o 
   7   2  19        1.06        6.13     10.33 o 
  -8   3  19       13.50        8.84     13.24 o 
  -7   3  19       62.55       63.46      8.43 o 
  -6   3  19       12.59        4.66      9.38 o 
  -5   3  19        5.46       12.61      8.55 o 
  -4   3  19       64.80       84.99     10.22 o 
  -3   3  19       40.73       51.14      8.10 o 
  -2   3  19       92.93      113.79      9.26 o 
  -1   3  19        2.44       -3.13      9.43 o 
   0   3  19      284.64      268.67     10.93 o 
   1   3  19       30.37       38.73      7.23 o 
   2   3  19      852.36      877.24     20.25 o 
   3   3  19       70.03       48.47      8.34 o 
   4   3  19      331.29      330.43     13.57 o 
   5   3  19        1.77        9.90      7.58 o 
   6   3  19      568.21      581.16     37.44 o 
   7   3  19        2.71       13.50      9.50 o 
  -7   4  19       40.61       53.11      9.66 o 
  -6   4  19       77.22       69.74      8.67 o 
  -5   4  19      156.48      162.99     10.03 o 
  -4   4  19        0.07       12.78      9.65 o 
  -3   4  19        1.06       10.22      9.62 o 
  -2   4  19      206.92      199.22      9.62 o 
  -1   4  19        7.48        5.39      9.71 o 
   0   4  19      182.68      169.47     10.39 o 
   1   4  19       34.83       41.63      6.94 o 
   2   4  19      330.02      348.05     13.97 o 
   3   4  19      114.40      117.69      8.19 o 
   4   4  19      137.81      145.68     13.99 o 
   5   4  19        0.85        2.99      7.42 o 
   6   4  19       10.24        8.41     10.30 o 
   7   4  19       12.24        5.18     10.23 o 
  -7   5  19       89.43       85.43     11.25 o 
  -6   5  19       21.42       17.62      7.96 o 
  -5   5  19      444.08      467.64     11.76 o 
  -4   5  19        0.16       -2.18      8.39 o 
  -3   5  19      360.82      389.44     11.83 o 
  -2   5  19      230.67      214.43     11.30 o 
  -1   5  19      147.39      138.99      9.45 o 
   0   5  19       86.12       89.03      8.50 o 
   1   5  19       82.38       99.79      7.94 o 
   2   5  19      567.97      554.52     11.72 o 
   3   5  19       87.20       90.72      8.30 o 
   4   5  19       92.49       98.88      7.90 o 
   5   5  19       14.86       23.79      9.86 o 
   6   5  19        0.11       15.09     13.05 o 
  -7   6  19       58.36       60.37      9.98 o 
  -6   6  19        0.52       11.65      9.03 o 
  -5   6  19       63.16       69.33     10.89 o 
  -4   6  19       44.97       53.54      8.94 o 
  -3   6  19      285.77      271.29     13.68 o 
  -2   6  19      141.98      164.76      9.79 o 
  -1   6  19      795.93      837.99     30.39 o 
   0   6  19        5.71       15.00      9.14 o 
   1   6  19     1027.55      979.55     16.83 o 
   2   6  19      169.60      198.80     12.86 o 
   3   6  19       60.89       53.70     10.48 o 
   4   6  19        1.17       13.54      9.04 o 
   5   6  19        1.01        6.46     11.58 o 
   6   6  19       29.89       18.73     10.31 o 
  -6   7  19       17.71       20.74      8.79 o 
  -5   7  19      200.72      240.55      9.18 o 
  -4   7  19       36.52       43.95      9.73 o 
  -3   7  19      229.93      254.88     12.02 o 
  -2   7  19      583.19      631.73     15.69 o 
  -1   7  19      130.59      122.14      8.58 o 
   0   7  19        5.64        9.02      7.68 o 
   1   7  19       79.42       89.03     10.27 o 
   2   7  19       46.29       46.59      9.25 o 
   3   7  19       15.40       15.29      7.95 o 
   4   7  19      110.14       96.78      9.86 o 
   5   7  19        0.97       -2.84     10.18 o 
   6   7  19       97.84      113.76     10.45 o 
  -6   8  19        5.60        5.51      9.84 o 
  -5   8  19       10.50       12.72      9.29 o 
  -4   8  19       55.99       67.73      9.73 o 
  -3   8  19       49.78       52.55      8.27 o 
  -2   8  19      155.33      166.00     10.25 o 
  -1   8  19        2.04        7.16      8.20 o 
   0   8  19      142.92      166.42     10.20 o 
   1   8  19      274.82      281.10     13.85 o 
   2   8  19      335.73      353.58     13.09 o 
   3   8  19        0.05       -2.12     11.72 o 
   4   8  19       69.21       77.46     13.05 o 
   5   8  19        7.87        4.16      8.39 o 
  -5   9  19        0.31       13.07      8.60 o 
  -4   9  19       74.51       93.15      8.21 o 
  -3   9  19        1.37       -3.49      9.06 o 
  -2   9  19       26.24       31.10      8.74 o 
  -1   9  19      140.93      163.52     10.29 o 
   0   9  19       85.62       83.47      8.03 o 
   1   9  19       69.89       79.50      7.72 o 
   2   9  19       54.84       37.16     12.04 o 
   3   9  19      106.54      127.99     15.40 o 
   4   9  19      120.25      110.18     10.84 o 
   5   9  19       64.16       45.44     10.63 o 
  -5  10  19        9.08        9.78      8.86 o 
  -4  10  19       20.56       22.02     10.87 o 
  -3  10  19      138.59      138.22      9.36 o 
  -2  10  19      104.59      109.99      9.55 o 
  -1  10  19      794.14      736.44     12.67 o 
   0  10  19       73.10       80.25      8.86 o 
   1  10  19      111.23       94.74      9.01 o 
   2  10  19      311.59      338.48     13.27 o 
   3  10  19       21.81        9.91     10.35 o 
   4  10  19      185.78      213.06     16.28 o 
  -4  11  19       38.58       41.82     10.76 o 
  -3  11  19       68.66       82.04      9.41 o 
  -2  11  19       13.84       11.63      9.05 o 
  -1  11  19      150.82      138.05      9.38 o 
   0  11  19       32.51       36.52     11.31 o 
   1  11  19        2.12        2.93     10.20 o 
   2  11  19        2.22       13.29     11.49 o 
   3  11  19       19.90       17.83      9.82 o 
  -2  12  19       21.24       18.92      7.75 o 
  -1  12  19       90.96       93.97     11.30 o 
   0  12  19       36.17       18.23     12.29 o 
   1  12  19      259.89      262.49     14.53 o 
   2  12  19       52.97       76.51     24.74 o 
  -6   0  20      901.36      859.61     34.48 o 
  -4   0  20      105.78      107.07     11.76 o 
  -2   0  20        5.11        6.87     14.37 o 
   0   0  20      234.41      207.39     10.65 o 
   2   0  20       32.64       69.14     13.68 o 
   4   0  20     1067.24     1118.51    111.27 o 
   6   0  20       25.05       35.48     12.22 o 
  -7   1  20       19.34       28.47      8.33 o 
  -6   1  20        6.19       16.47     10.63 o 
  -5   1  20       24.70       32.12      9.46 o 
  -4   1  20       83.36       81.33      8.56 o 
  -3   1  20       14.99       14.79      9.22 o 
  -2   1  20        2.97        1.59      7.08 o 
  -1   1  20       64.44       74.79      7.85 o 
   0   1  20      758.88      833.06     11.49 o 
   1   1  20        0.11       17.09      7.39 o 
   2   1  20      279.97      263.86     13.13 o 
   3   1  20       10.91        9.35      8.43 o 
   4   1  20      293.34      283.44      9.86 o 
   5   1  20       95.74      111.55     13.96 o 
   6   1  20      155.25      149.17      8.96 o 
  -7   2  20       33.41       33.40      9.73 o 
  -6   2  20       25.09       32.60      9.34 o 
  -5   2  20       47.07       54.94      8.69 o 
  -4   2  20      557.62      562.30     11.98 o 
  -3   2  20        5.22        3.83      7.91 o 
  -2   2  20        0.41        0.45      9.76 o 
  -1   2  20      175.79      189.89      8.80 o 
   0   2  20       39.31       46.27      7.76 o 
   1   2  20        6.24        2.46      8.40 o 
   2   2  20      218.66      232.26      9.36 o 
   3   2  20       50.86       62.56      7.15 o 
   4   2  20       91.35       92.48      8.31 o 
   5   2  20      288.98      263.04     19.13 o 
   6   2  20        3.45       13.09      9.08 o 
  -7   3  20       35.96       47.57      9.92 o 
  -6   3  20        2.24        6.43      9.44 o 
  -5   3  20       15.16       12.44      8.53 o 
  -4   3  20      218.25      243.74      9.43 o 
  -3   3  20       46.34       50.98      7.23 o 
  -2   3  20      142.48      137.72      8.80 o 
  -1   3  20        0.39        1.04      8.24 o 
   0   3  20      156.96      159.11      9.15 o 
   1   3  20        5.66       12.19      9.45 o 
   2   3  20       16.55        5.40      7.24 o 
   3   3  20      107.18      107.74      7.48 o 
   4   3  20       37.28       46.72      7.32 o 
   5   3  20       56.50       44.27      7.63 o 
   6   3  20        5.52       13.47      9.49 o 
  -7   4  20       87.85       99.51      9.97 o 
  -6   4  20       50.91       55.24     10.17 o 
  -5   4  20      649.74      667.38     23.56 o 
  -4   4  20        0.45        4.84      8.15 o 
  -3   4  20      274.07      286.00     14.38 o 
  -2   4  20        3.95       10.92      7.93 o 
  -1   4  20        2.38        3.88      8.59 o 
   0   4  20       60.53       71.10      8.99 o 
   1   4  20        0.68        3.00      8.74 o 
   2   4  20        1.28        2.26      8.26 o 
   3   4  20        8.79        7.91      7.28 o 
   4   4  20       21.16       29.49      8.75 o 
   5   4  20       36.34       49.19      8.01 o 
   6   4  20       83.71       87.23     12.25 o 
  -7   5  20      165.64      186.10     16.69 o 
  -6   5  20        9.71       15.80      9.70 o 
  -5   5  20       84.60       86.04      8.19 o 
  -4   5  20        8.48       22.50      9.61 o 
  -3   5  20       81.77       97.28      8.74 o 
  -2   5  20      243.05      246.37      9.14 o 
  -1   5  20      127.84      121.93     11.19 o 
   0   5  20      858.74      953.22     12.59 o 
   1   5  20       40.52       36.48      8.96 o 
   2   5  20      345.61      378.35     15.19 o 
   3   5  20       23.99       21.68      8.74 o 
   4   5  20       86.22       87.13      8.47 o 
   5   5  20        8.38       -2.16     10.13 o 
   6   5  20        0.24       10.66     10.26 o 
  -6   6  20       51.00       56.95     11.05 o 
  -5   6  20       56.25       54.74      9.82 o 
  -4   6  20      219.50      216.76      9.49 o 
  -3   6  20       37.02       31.42      8.44 o 
  -2   6  20      235.57      229.11     10.21 o 
  -1   6  20       15.97       18.60      7.91 o 
   0   6  20      159.58      149.70      8.27 o 
   1   6  20       20.11       18.09      7.75 o 
   2   6  20       23.92       20.50      9.57 o 
   3   6  20       13.74       21.83      7.88 o 
   4   6  20       54.14       57.63      8.99 o 
   5   6  20      109.20       87.16     10.33 o 
  -6   7  20       47.55       48.24     11.31 o 
  -5   7  20        0.06       12.27     10.89 o 
  -4   7  20        4.16       18.30     10.61 o 
  -3   7  20       86.22       99.37     10.79 o 
  -2   7  20      111.15      135.56     10.04 o 
  -1   7  20      106.82      115.74      9.18 o 
   0   7  20      233.98      239.31     16.58 o 
   1   7  20       48.35       55.84      9.18 o 
   2   7  20      111.02      112.42      8.71 o 
   3   7  20      176.94      124.94     12.81 o 
   4   7  20        5.47       -5.60     11.54 o 
   5   7  20       70.41       77.07     12.38 o 
  -5   8  20      110.54      106.13     10.63 o 
  -4   8  20       36.40       35.60     10.40 o 
  -3   8  20      256.78      255.23     16.58 o 
  -2   8  20        5.48       15.62      9.35 o 
  -1   8  20       22.69       13.90      7.63 o 
   0   8  20      107.60      123.32      9.67 o 
   1   8  20        4.43        2.70      7.98 o 
   2   8  20      204.39      195.79      9.80 o 
   3   8  20       33.17       40.26     10.34 o 
   4   8  20        4.79        1.27     11.81 o 
  -5   9  20       43.76       31.62     13.03 o 
  -4   9  20       24.63       16.74      9.64 o 
  -3   9  20       21.18       27.45      8.51 o 
  -2   9  20      139.09      129.58      9.62 o 
  -1   9  20       19.01       13.78      9.13 o 
   0   9  20       77.85      102.01      8.65 o 
   1   9  20      104.78       94.78      8.43 o 
   2   9  20        3.56       12.84      8.75 o 
   3   9  20      104.24      116.17     12.24 o 
   4   9  20        8.50        7.14     12.30 o 
  -4  10  20       99.02       87.99     10.10 o 
  -3  10  20       33.92       55.56     10.07 o 
  -2  10  20      279.88      274.85     10.66 o 
  -1  10  20      203.22      219.02     11.42 o 
   0  10  20       28.01       23.44      8.31 o 
   1  10  20        0.06       12.57      8.32 o 
   2  10  20        1.61        4.02     10.23 o 
   3  10  20       56.83       81.52     10.18 o 
  -2  11  20       76.28       62.89     11.06 o 
  -1  11  20        7.55        4.63      8.76 o 
   0  11  20       39.19       61.10     10.85 o 
   1  11  20       15.57       16.58     10.48 o 
   2  11  20       80.50       82.24     18.67 o 
  -7   0  21       81.16       76.32     11.69 o 
  -5   0  21      199.44      214.57     28.81 o 
  -3   0  21       30.11       24.33     10.47 o 
  -1   0  21      691.02      661.20     16.72 o 
   1   0  21     1521.93     1698.68     21.53 o 
   3   0  21      595.39      605.39     72.73 o 
   5   0  21      406.06      349.04     14.78 o 
  -7   1  21        3.38       17.59     13.06 o 
  -6   1  21      132.59      159.66     10.50 o 
  -5   1  21      216.57      222.33      9.93 o 
  -4   1  21       22.02       24.82      7.51 o 
  -3   1  21      227.56      211.86     10.38 o 
  -2   1  21       12.04       14.94      9.47 o 
  -1   1  21       27.73       36.59      8.32 o 
   0   1  21        0.30       -7.31      9.55 o 
   1   1  21        9.20       18.65      7.62 o 
   2   1  21      167.44      142.32      9.66 o 
   3   1  21       12.63       11.18     11.08 o 
   4   1  21       38.61       34.88      8.17 o 
   5   1  21       71.78       75.60      9.13 o 
   6   1  21       48.70       42.20      9.39 o 
  -6   2  21        0.12       11.30      8.76 o 
  -5   2  21       29.59       41.11      8.58 o 
  -4   2  21      139.80      134.19      8.97 o 
  -3   2  21       22.41       29.42      8.85 o 
  -2   2  21      298.63      283.72      9.16 o 
  -1   2  21      490.09      506.63     14.53 o 
   0   2  21       21.41       27.70      7.73 o 
   1   2  21       42.33       47.66      9.64 o 
   2   2  21       39.54       44.04      7.61 o 
   3   2  21      174.80      159.05      8.67 o 
   4   2  21       14.52        9.44      7.12 o 
   5   2  21       15.54       20.72      9.21 o 
   6   2  21       10.55       29.76     10.38 o 
  -6   3  21      198.36      203.91      8.94 o 
  -5   3  21       41.82       50.39      8.01 o 
  -4   3  21      120.54      146.87     10.37 o 
  -3   3  21       59.94       73.09      9.03 o 
  -2   3  21       43.03       47.27      8.83 o 
  -1   3  21      176.02      175.80      8.58 o 
   0   3  21      103.57      113.21      7.70 o 
   1   3  21       10.88       28.32      9.41 o 
   2   3  21       32.00       39.58      8.76 o 
   3   3  21        0.05        6.82      7.93 o 
   4   3  21       47.88       49.83     11.57 o 
   5   3  21        0.00        2.53      8.08 o 
   6   3  21       24.41       35.03     15.20 o 
  -6   4  21      194.82      193.13      8.98 o 
  -5   4  21        1.05       -1.10      8.49 o 
  -4   4  21       92.57       93.39     10.93 o 
  -3   4  21        0.07       -5.28      8.50 o 
  -2   4  21        6.65       16.16      8.30 o 
  -1   4  21      134.97      144.76      9.13 o 
   0   4  21      113.54      117.48     13.11 o 
   1   4  21      245.21      266.06     13.52 o 
   2   4  21       73.01       84.70      8.54 o 
   3   4  21      368.78      384.46     15.51 o 
   4   4  21        9.05       25.12      9.61 o 
   5   4  21       35.33       35.70      8.96 o 
  -6   5  21        6.14        8.74      9.54 o 
  -5   5  21       67.56       71.45     10.88 o 
  -4   5  21       10.97        5.31      7.84 o 
  -3   5  21       80.91       77.27      9.45 o 
  -2   5  21       68.25       77.80      8.42 o 
  -1   5  21      330.95      343.48      9.09 o 
   0   5  21       32.39       37.59      8.78 o 
   1   5  21      131.32      148.06      9.05 o 
   2   5  21        5.46        8.99      7.61 o 
   3   5  21       20.13       31.41      8.74 o 
   4   5  21        1.68        0.75      8.88 o 
   5   5  21      160.44      168.56     11.83 o 
  -5   6  21       64.06       59.03      8.87 o 
  -4   6  21       52.09       59.90      9.66 o 
  -3   6  21        9.85        9.29      8.99 o 
  -2   6  21       72.79       88.17     10.07 o 
  -1   6  21      164.38      149.95     10.72 o 
   0   6  21        6.64       16.96      7.68 o 
   1   6  21       87.48       85.91      8.33 o 
   2   6  21       91.22       93.97     10.12 o 
   3   6  21      157.79      176.11      9.42 o 
   4   6  21        2.13        6.88      8.22 o 
   5   6  21       88.12       92.66      9.62 o 
  -5   7  21       85.66      115.24      9.83 o 
  -4   7  21      235.18      257.02      9.80 o 
  -3   7  21       42.42       62.30      8.53 o 
  -2   7  21      210.67      239.76     14.24 o 
  -1   7  21       53.14       58.46      8.95 o 
   0   7  21        2.07       12.92      7.67 o 
   1   7  21       82.94       64.19      8.27 o 
   2   7  21       61.57       65.95      7.45 o 
   3   7  21        0.25        7.08      8.50 o 
   4   7  21      116.54      116.64     13.49 o 
  -4   8  21       57.92       45.70     10.45 o 
  -3   8  21        5.68       19.38     10.50 o 
  -2   8  21       10.36        3.18      9.28 o 
  -1   8  21        4.56       10.37      9.24 o 
   0   8  21        7.77        1.20      8.81 o 
   1   8  21       22.25       33.76      8.82 o 
   2   8  21       12.97       22.48      9.00 o 
   3   8  21       24.61       26.48     11.16 o 
   4   8  21        6.92       13.52     15.81 o 
  -3   9  21       68.55       72.72      9.85 o 
  -2   9  21       79.94       79.17      9.03 o 
  -1   9  21      150.16      125.88     11.13 o 
   0   9  21        4.48       17.79      8.31 o 
   1   9  21        0.10        7.94      8.41 o 
   2   9  21        0.22        6.75      9.87 o 
   3   9  21       15.07        7.36      8.94 o 
  -2  10  21        3.96        6.04      9.77 o 
  -1  10  21        8.25        3.94      9.00 o 
   0  10  21       44.21       35.27      8.87 o 
   1  10  21       93.51      103.41      9.84 o 
  -6   0  22        0.77       11.13     15.43 o 
  -4   0  22        3.09       -4.74     11.06 o 
  -2   0  22       66.06       69.17     13.77 o 
   0   0  22      322.06      330.02     11.74 o 
   2   0  22        9.78        7.01     10.74 o 
   4   0  22       74.52       77.58     11.40 o 
  -6   1  22       29.21       38.69      8.00 o 
  -5   1  22       56.57       48.17      9.45 o 
  -4   1  22        3.98       16.13      8.68 o 
  -3   1  22        0.00        5.04      9.70 o 
  -2   1  22       46.57       46.11      7.55 o 
  -1   1  22       34.71       37.53      8.53 o 
   0   1  22      188.93      179.50      9.19 o 
   1   1  22      137.28      135.21      7.97 o 
   2   1  22      113.31      108.21      8.77 o 
   3   1  22       79.79       96.58      9.83 o 
   4   1  22       72.87       60.46      7.86 o 
   5   1  22        1.70        2.95      7.50 o 
  -6   2  22      173.02      176.02      9.33 o 
  -5   2  22      341.08      347.71     14.49 o 
  -4   2  22       14.12       32.36     10.14 o 
  -3   2  22      874.72      947.87     13.46 o 
  -2   2  22        2.07        6.55      9.57 o 
  -1   2  22      482.29      503.11     21.97 o 
   0   2  22       13.11        4.23      8.47 o 
   1   2  22       23.73       34.06      7.21 o 
   2   2  22        4.34        9.12      8.72 o 
   3   2  22        3.29       16.65      9.79 o 
   4   2  22      117.11      106.14      8.06 o 
   5   2  22        7.64       12.64      8.99 o 
  -6   3  22        6.40       18.21     16.04 o 
  -5   3  22       35.19       43.32      8.34 o 
  -4   3  22        1.27        8.95      9.95 o 
  -3   3  22        0.03       19.27      9.17 o 
  -2   3  22        7.27        3.97     10.01 o 
  -1   3  22      303.11      279.17      9.44 o 
   0   3  22       28.04       25.81      8.57 o 
   1   3  22      115.29      102.18      8.38 o 
   2   3  22        6.76        2.30      8.75 o 
   3   3  22      117.33      100.58      9.44 o 
   4   3  22       16.53       13.52      7.97 o 
   5   3  22        4.98       14.96      9.02 o 
  -5   4  22       51.14       51.81      8.16 o 
  -4   4  22        5.67        1.42      9.32 o 
  -3   4  22      408.58      453.07     11.75 o 
  -2   4  22        7.20       12.49     10.06 o 
  -1   4  22       26.68       36.98      9.07 o 
   0   4  22       94.83      118.36     10.08 o 
   1   4  22       83.59       65.24      7.61 o 
   2   4  22       34.00       33.60      8.30 o 
   3   4  22       21.11       30.18      8.73 o 
   4   4  22       30.28       32.33      8.27 o 
   5   4  22        6.42        4.28     11.45 o 
  -5   5  22        0.03        6.48      9.42 o 
  -4   5  22        2.00        9.18      7.64 o 
  -3   5  22      238.77      236.76     11.10 o 
  -2   5  22        8.04       15.65      7.71 o 
  -1   5  22        0.01       -8.53      8.90 o 
   0   5  22       14.45       26.55      8.86 o 
   1   5  22       87.51       90.05      9.64 o 
   2   5  22        3.40        2.68      7.53 o 
   3   5  22       56.30       81.61      9.20 o 
   4   5  22       66.02       61.43      8.83 o 
  -4   6  22        7.79        5.31     10.31 o 
  -3   6  22        0.04        3.05      8.04 o 
  -2   6  22        0.04        9.74     10.02 o 
  -1   6  22       99.50       94.43      8.08 o 
   0   6  22       24.76       24.89      8.53 o 
   1   6  22       21.88       22.69     10.09 o 
   2   6  22        1.77       23.90      9.84 o 
   3   6  22       47.22       35.93      8.10 o 
   4   6  22       45.34       50.43      8.68 o 
  -4   7  22        6.56        9.60      7.91 o 
  -3   7  22       59.50       83.78      9.80 o 
  -2   7  22       33.58       36.81      7.95 o 
  -1   7  22       28.44       24.48      8.61 o 
   0   7  22        4.14        8.48      9.16 o 
   1   7  22      149.11      171.99     10.69 o 
   2   7  22       19.03       32.63      8.32 o 
   3   7  22       70.48       65.75      8.48 o 
  -3   8  22       10.09       23.96      9.56 o 
  -2   8  22       18.11       21.84      8.62 o 
  -1   8  22       56.90       58.49      9.41 o 
   0   8  22       46.60       48.61     10.37 o 
   1   8  22        0.11       17.60      8.07 o 
   2   8  22       29.91       42.63      8.85 o 
  -2   9  22       24.96       27.54      9.51 o 
  -1   9  22       36.78       34.72     10.07 o 
   0   9  22       39.92       36.66      9.79 o 
   1   9  22      192.18      197.81      9.47 o 
  -5   0  23      141.16      181.25     16.08 o 
  -3   0  23       86.71       88.17     12.93 o 
  -1   0  23        8.36       11.78     10.01 o 
   1   0  23        0.83       -2.94     11.10 o 
   3   0  23      303.29      275.64     43.75 o 
  -5   1  23        4.34       16.83      8.47 o 
  -4   1  23       49.43       33.02     10.36 o 
  -3   1  23       74.35       71.25      8.11 o 
  -2   1  23       55.69       71.42      9.03 o 
  -1   1  23        1.12       -3.46      7.76 o 
   0   1  23       67.70       65.62      8.85 o 
   1   1  23       32.48       30.99      8.57 o 
   2   1  23        0.73       16.40      8.96 o 
   3   1  23       16.22       12.27      7.51 o 
   4   1  23        2.32       -8.07      8.79 o 
  -5   2  23       36.32       45.69      8.01 o 
  -4   2  23       84.65       87.48      8.69 o 
  -3   2  23        8.20       15.01      7.54 o 
  -2   2  23      147.46      160.51     10.52 o 
  -1   2  23        0.13        1.48      7.54 o 
   0   2  23      146.43      141.99      8.76 o 
   1   2  23       33.45       38.47      8.66 o 
   2   2  23      151.93      175.97      9.43 o 
   3   2  23       17.78       31.36      7.44 o 
   4   2  23      165.33      177.73     12.78 o 
  -5   3  23        0.02       13.40      9.08 o 
  -4   3  23      181.93      171.68     10.13 o 
  -3   3  23       10.66       15.80      9.30 o 
  -2   3  23      215.80      226.80     13.75 o 
  -1   3  23      108.18       77.32      8.55 o 
   0   3  23      161.08      189.47     10.32 o 
   1   3  23      233.65      241.25     12.90 o 
   2   3  23        1.06       10.43      7.89 o 
   3   3  23      172.36      166.76      9.70 o 
   4   3  23        0.46       -2.11      8.52 o 
  -4   4  23        7.33       20.03      9.49 o 
  -3   4  23       83.33       96.23      9.89 o 
  -2   4  23       14.32       13.80     10.19 o 
  -1   4  23      197.18      183.07     11.79 o 
   0   4  23      209.96      182.15      8.72 o 
   1   4  23        1.00       -9.13      9.13 o 
   2   4  23      180.53      165.81      8.94 o 
   3   4  23        7.50       20.23      9.75 o 
  -4   5  23        6.07        9.57      8.16 o 
  -3   5  23       94.84       97.36      8.85 o 
  -2   5  23       14.30       26.06      9.19 o 
  -1   5  23        3.34        5.52     10.17 o 
   0   5  23       32.51       45.54      9.17 o 
   1   5  23       13.12       24.81      8.21 o 
   2   5  23       25.58       35.80      8.31 o 
   3   5  23        8.41       11.25      9.20 o 
  -3   6  23        5.71        9.98      9.38 o 
  -2   6  23        3.49        4.38      9.70 o 
  -1   6  23        0.77        1.22      8.44 o 
   0   6  23        6.41       11.08      8.21 o 
   1   6  23        1.41       14.72      7.91 o 
   2   6  23        0.57        5.05      7.82 o 
  -2   7  23       72.24       93.78     10.30 o 
  -1   7  23      215.42      220.88     10.28 o 
   0   7  23       12.84       14.61      9.42 o 
   1   7  23       23.11       21.72      8.68 o 
   0   8  23       26.82       61.16     23.37 o 
  -4   0  24        1.48        2.62     11.50 o 
  -2   0  24      751.57      738.24     17.47 o 
   0   0  24       36.63       50.41     12.20 o 
   2   0  24      121.39      180.80     21.82 o 
  -4   1  24        1.50        6.44      7.63 o 
  -3   1  24      116.83      113.11      9.77 o 
  -2   1  24       62.64       64.94      8.12 o 
  -1   1  24        0.01        3.52      8.81 o 
   0   1  24       22.90       32.19      8.92 o 
   1   1  24        0.39       -7.60      7.60 o 
   2   1  24       43.64       52.33      7.67 o 
   3   1  24      166.30      154.31      9.92 o 
  -4   2  24       60.67       52.62     12.38 o 
  -3   2  24        1.81       12.11      8.97 o 
  -2   2  24      197.25      207.10     10.02 o 
  -1   2  24       15.99       17.07      7.79 o 
   0   2  24       16.41       20.37      7.71 o 
   1   2  24      148.06      131.02      9.95 o 
   2   2  24        3.44       -3.24     10.27 o 
   3   2  24      134.99      104.15      8.27 o 
  -3   3  24        1.90        4.83      9.17 o 
  -2   3  24       11.52        0.03      9.28 o 
  -1   3  24        0.10        8.98      9.47 o 
   0   3  24      173.90      190.01      9.12 o 
   1   3  24      424.53      418.13      9.75 o 
   2   3  24       89.59      105.09     12.96 o 
  -3   4  24       34.70       38.36     11.36 o 
  -2   4  24       32.69       35.62      8.28 o 
  -1   4  24        3.25       14.86     10.37 o 
   0   4  24      115.32      135.52      9.89 o 
   1   4  24       97.30       87.49      8.00 o 
   2   4  24       52.54       55.96      7.51 o 
  -2   5  24        0.94        4.76      9.55 o 
  -1   5  24      120.95      120.60      8.07 o 
   0   5  24      131.32      144.82     13.27 o 
   1   5  24       60.15       66.70      9.48 o 
  -1   6  24       28.26       19.92     11.05 o 
  -1   0  25       20.23       51.77     11.82 o 
   1   0  25       18.56       23.94     10.20 o 
  -2   1  25       87.57       82.50      8.62 o 
  -1   1  25       39.33       50.36      8.02 o 
   0   1  25        0.09       -7.64      8.89 o 
   1   1  25      211.72      208.30      9.44 o 
  -1   2  25       12.90       20.86      8.36 o 
   0   2  25       57.34       63.42      8.54 o 
   1   2  25       14.08       24.09     12.01 o 
  -1   3  25       16.69       12.93     14.46 o 
   0   3  25        3.20        4.88     11.63 o 
                                                 
